# Supplementary material for: Enhanced Bioremediation Potential of Shewanella decolorationis RNA Polymerase Mutants and Evidence for Novel Azo Dye Biodegradation Pathways
Source: Front Microbiol. 2022 Mar 22;13:843807. doi: 10.3389/fmicb.2022.843807 (PMC8981235; doi:10.3389/fmicb.2022.843807)
Supplement: Supplementary file 2 [file Table_1.XLSX]

## Sheet: #22_6h-VS-WT_6h
GeneID	logFC	logCPM	LR	PValue	FDR	product_accession	name
D0436_17935	2.59937	8.47171	132.241	1.33e-30	3.61e-28	QDZ92182.1	cytochrome C biosynthesis protein
D0436_22290	2.5697	2.07585	40.463	2e-10	2.71e-09	QDZ92961.1	hypothetical protein
D0436_03810	2.52281	10.1467	106.951	4.56e-25	6.03e-23	QDZ89661.1	hypothetical protein
D0436_17720	2.38742	7.69159	123.151	1.29e-28	2.97e-26	QDZ92142.1	DUF3144 domain-containing protein
D0436_06680	2.38378	6.90595	244.316	4.51e-55	9.83e-52	QDZ90179.1	tRNA pseudouridine(55) synthase TruB
D0436_13635	2.36882	3.78838	22.5126	2.09e-06	1.34e-05	QDZ91411.1	hypothetical protein
D0436_17110	2.3287	7.70512	113.339	1.82e-26	3.17e-24	QDZ92033.1	hemerythrin
D0436_11475	2.31963	6.96064	263.729	2.64e-59	1.15e-55	QDZ91034.1	quinone-dependent dihydroorotate dehydrogenase
D0436_19085	2.26195	3.32954	92.6459	6.25e-22	5.15e-20	QDZ92388.1	hypothetical protein
D0436_06675	2.25892	4.84413	196.688	1.1e-44	9.62e-42	QDZ90178.1	30S ribosome-binding factor RbfA
D0436_13640	2.214	8.09874	220.26	7.94e-50	8.65e-47	QDZ91412.1	beta-ketoacyl-[acyl-carrier-protein] synthase II
D0436_17960	2.18804	12.8689	81.4244	1.82e-19	1.1e-17	QDZ92187.1	flavocytochrome c
D0436_20870	2.18422	9.23137	114.328	1.1e-26	2.01e-24	QDZ92721.1	cytochrome C
D0436_02885	2.16167	3.38766	51.1801	8.43e-13	1.71e-11	QDZ89486.1	hypothetical protein
D0436_19500	2.16076	4.2805	78.8273	6.78e-19	3.61e-17	QDZ92466.1	APC family permease
D0436_19375	2.14582	7.98041	81.3668	1.87e-19	1.12e-17	QDZ92443.1	methyl-accepting chemotaxis protein
D0436_07400	2.13108	1.18334	27.5683	1.52e-07	1.17e-06	QDZ90308.1	cytochrome bd-I oxidase subunit CydX
D0436_20510	2.11787	6.68263	81.9854	1.37e-19	8.79e-18	QDZ92655.1	DUF3305 domain-containing protein
D0436_14030	2.10976	2.92306	31.0968	2.45e-08	2.22e-07	QDZ91483.1	hypothetical protein
D0436_18635	2.08435	10.059	79.2635	5.44e-19	3.04e-17	NA	NA
D0436_15940	2.0725	7.56431	63.3148	1.76e-15	5.41e-14	QDZ91829.1	chorismate mutase
D0436_13000	2.05505	6.9629	164.061	1.47e-37	9.14e-35	QDZ91297.1	adenine phosphoribosyltransferase
D0436_12560	2.0494	2.10471	24.3454	8.05e-07	5.55e-06	QDZ91230.1	hypothetical protein
D0436_14330	2.00986	13.08	82.6956	9.57e-20	6.42e-18	QDZ91535.1	OmcA/MtrC family decaheme c-type cytochrome
D0436_19820	2.00368	4.97262	89.2526	3.47e-21	2.61e-19	QDZ92528.1	DNA-binding response regulator
D0436_06835	1.99105	13.2272	56.7521	4.94e-14	1.28e-12	QDZ90202.1	ribosome-associated translation inhibitor RaiA
D0436_05345	1.98867	5.98338	49.2425	2.26e-12	4.22e-11	QDZ89948.1	LysR family transcriptional regulator
D0436_10290	1.98826	0.948785	11.4711	0.00070687	0.00254193	QDZ90824.1	CRISPR-associated endonuclease Cas2
D0436_06660	1.97111	6.50399	143.126	5.52e-33	2.19e-30	QDZ90175.1	ribosome maturation factor RimP
D0436_17065	1.95559	7.57137	42.9051	5.75e-11	8.38e-10	QDZ92025.1	ArsR family transcriptional regulator
D0436_07980	1.951	7.83142	144.322	3.02e-33	1.32e-30	QDZ90415.1	YjbH domain-containing protein
D0436_08825	1.92562	9.82981	140.592	1.98e-32	7.18e-30	QDZ90569.1	acetate kinase
D0436_04950	1.91777	0.814216	6.86585	0.00878584	0.0231006	QDZ89872.1	hypothetical protein
D0436_14335	1.91345	12.1775	69.7953	6.58e-17	2.59e-15	QDZ91536.1	OmcA/MtrC family decaheme c-type cytochrome
D0436_06665	1.88645	8.96231	125.098	4.84e-29	1.17e-26	QDZ90176.1	transcription termination/antitermination protein NusA
D0436_09075	1.88444	8.76684	98.2087	3.77e-23	3.91e-21	QDZ90609.1	sodium/proton antiporter NhaB
D0436_17895	1.88007	7.91177	76.6199	2.07e-18	1.02e-16	QDZ92175.1	formate dehydrogenase subunit alpha
D0436_19480	1.87837	4.76353	59.447	1.26e-14	3.47e-13	QDZ92462.1	TonB-dependent receptor
D0436_20515	1.86995	6.2963	84.6709	3.52e-20	2.4e-18	QDZ92656.1	DUF3306 domain-containing protein
D0436_03055	1.86907	9.14799	45.9682	1.2e-11	1.96e-10	QDZ89518.1	hypothetical protein
D0436_08915	1.86407	7.98654	145.326	1.82e-33	8.83e-31	QDZ90583.1	ketoacyl-ACP synthase III
D0436_08835	1.8598	9.3283	104.277	1.76e-24	2.19e-22	QDZ90571.1	pyruvate formate lyase 1-activating protein
D0436_19815	1.85249	6.69146	54.4636	1.58e-13	3.71e-12	QDZ92527.1	GHKL domain-containing protein
D0436_12870	1.83495	5.56309	49.2794	2.22e-12	4.17e-11	QDZ91281.1	DUF5062 family protein
D0436_00245	1.83063	8.04404	62.5949	2.54e-15	7.64e-14	QDZ89009.1	menaquinone-dependent protoporphyrinogen IX dehydrogenase
D0436_01685	1.82729	6.22137	36.4582	1.56e-09	1.77e-08	QDZ89273.1	anaerobic C4-dicarboxylate transporter
D0436_07275	1.82553	8.82162	86.2753	1.57e-20	1.12e-18	QDZ90283.1	NrfJ
D0436_10155	1.81176	5.27952	62.365	2.85e-15	8.53e-14	QDZ90799.1	LysR family transcriptional regulator
D0436_20030	1.80614	8.8381	110.617	7.18e-26	1.01e-23	QDZ92568.1	porphobilinogen synthase
D0436_13240	1.80471	0.130696	4.54219	0.0330693	0.0698539	QDZ91340.1	YbhB/YbcL family Raf kinase inhibitor-like protein
D0436_18605	1.78862	6.52946	4.13774	0.0419371	0.0851354	QDZ92304.1	sorbose reductase
D0436_11115	1.76898	2.81313	40.5763	1.89e-10	2.58e-09	QDZ90970.1	TonB-dependent receptor
D0436_15460	1.75888	8.9729	120.814	4.2e-28	8.32e-26	QDZ91746.1	AAA family ATPase
D0436_18085	1.75495	6.95995	47.6328	5.14e-12	8.81e-11	QDZ92211.1	helix-turn-helix domain-containing protein
D0436_08820	1.75306	10.7155	97.588	5.15e-23	5.11e-21	QDZ90568.1	phosphate acetyltransferase
D0436_20550	1.74957	6.79124	46.3272	1e-11	1.65e-10	QDZ92663.1	twin-arginine translocation signal domain-containing protein
D0436_23400	1.74727	1.24015	7.89047	0.00496959	0.0140671	NA	NA
D0436_01255	1.7367	3.17276	42.2561	8.01e-11	1.15e-09	QDZ89191.1	elongation factor Tu
D0436_17285	1.73451	7.82905	92.3244	7.36e-22	5.94e-20	QDZ92063.1	hypothetical protein
D0436_05815	1.73385	6.84323	45.9077	1.24e-11	2e-10	QDZ90034.1	menaquinone-dependent protoporphyrinogen IX dehydrogenase
D0436_07985	1.73141	6.1001	140.412	2.16e-32	7.26e-30	QDZ90416.1	hypothetical protein
D0436_05340	1.7284	3.82809	58.7926	1.75e-14	4.72e-13	QDZ89947.1	porin
D0436_10630	1.72747	4.37345	56.3148	6.17e-14	1.55e-12	QDZ90889.1	elongation factor P maturation arginine rhamnosyltransferase EarP
D0436_11050	1.7269	5.06369	89.8533	2.56e-21	1.96e-19	QDZ90958.1	hypothetical protein
D0436_01740	1.72643	6.77102	47.5389	5.39e-12	9.19e-11	QDZ89283.1	cupin domain-containing protein
D0436_11330	1.71556	8.91857	49.211	2.3e-12	4.25e-11	QDZ91009.1	hydrogenase accessory protein HypB
D0436_18090	1.70656	1.78902	14.3073	0.000155261	0.000652764	QDZ92212.1	cytochrome C
D0436_18080	1.69496	3.90658	51.9617	5.66e-13	1.19e-11	QDZ92210.1	hypothetical protein
D0436_05005	1.68611	5.9922	85.4781	2.34e-20	1.62e-18	QDZ89883.1	tRNA dihydrouridine(20/20a) synthase DusA
D0436_07990	1.68508	6.366	146.934	8.11e-34	4.42e-31	QDZ90417.1	YjbF family lipoprotein
D0436_11355	1.68437	6.27301	134.716	3.81e-31	1.11e-28	QDZ91014.1	lauroyl-Kdo(2)-lipid IV(A) myristoyltransferase
D0436_01680	1.68285	3.01513	19.7669	8.75e-06	4.89e-05	NA	NA
D0436_18295	1.68134	4.12938	38.3477	5.92e-10	7.25e-09	QDZ92247.1	NADH:ubiquinone reductase (Na(+)-transporting) subunit D
D0436_13575	1.67115	7.98718	113.057	2.1e-26	3.52e-24	QDZ91399.1	uracil phosphoribosyltransferase
D0436_07050	1.66929	7.68563	76.1276	2.66e-18	1.26e-16	QDZ90242.1	DUF3634 family protein
D0436_05350	1.66651	2.78102	28.1375	1.13e-07	8.98e-07	QDZ89949.1	DUF819 family protein
D0436_11895	1.64957	1.97828	15.0418	0.000105159	0.000464743	QDZ91111.1	zinc-binding protein
D0436_14340	1.63921	10.6064	52.4907	4.32e-13	9.38e-12	QDZ91537.1	DmsE family decaheme c-type cytochrome
D0436_13355	1.63877	4.18949	70.1687	5.44e-17	2.24e-15	QDZ91362.1	MFS transporter TsgA
D0436_09410	1.62486	7.30178	51.8009	6.14e-13	1.29e-11	QDZ90668.1	SDR family oxidoreductase
D0436_06485	1.61867	8.33221	79.0265	6.13e-19	3.33e-17	QDZ90154.1	hypothetical protein
D0436_12030	1.61388	6.19766	75.3452	3.95e-18	1.8e-16	QDZ91135.1	hypothetical protein
D0436_18300	1.58669	5.04593	40.1557	2.35e-10	3.12e-09	QDZ92248.1	Na(+)-translocating NADH-quinone reductase subunit C
D0436_15445	1.58483	11.3938	76.8334	1.86e-18	9.43e-17	QDZ91743.1	(Fe-S)-binding protein
D0436_02855	1.5731	6.54304	46.4311	9.49e-12	1.57e-10	QDZ89480.1	fumarate reductase cytochrome b subunit
D0436_00985	1.56905	3.66458	29.2115	6.49e-08	5.36e-07	QDZ89143.1	hypothetical protein
D0436_11345	1.56733	7.96832	92.7225	6.02e-22	5.05e-20	QDZ91012.1	hydrogenase expression/formation protein HypE
D0436_19740	1.56354	9.51544	65.6191	5.47e-16	1.81e-14	QDZ92513.1	DUF465 domain-containing protein
D0436_05895	1.55537	6.82389	101.803	6.13e-24	6.69e-22	QDZ90049.1	N-acetyltransferase
D0436_11230	1.5522	5.92741	31.2928	2.22e-08	2.02e-07	QDZ90990.1	hypothetical protein
D0436_21360	1.54708	2.80712	29.6893	5.07e-08	4.28e-07	NA	NA
D0436_05105	1.54557	8.67504	32.6446	1.11e-08	1.07e-07	QDZ89902.1	DUF3149 domain-containing protein
D0436_09030	1.54342	6.51741	93.7694	3.55e-22	3.09e-20	QDZ93204.1	NAD-dependent DNA ligase LigA
D0436_12415	1.54044	5.37552	50.4122	1.25e-12	2.46e-11	QDZ91205.1	alpha-amylase
D0436_20785	1.54	11.1416	22.4004	2.21e-06	1.41e-05	QDZ92705.1	hypothetical protein
D0436_13800	1.53872	6.38555	65.9408	4.65e-16	1.6e-14	QDZ91443.1	phosphate starvation-inducible protein PhoH
D0436_18305	1.53851	5.74951	53.748	2.28e-13	5.26e-12	QDZ92249.1	NADH:ubiquinone reductase (Na(+)-transporting) subunit B
D0436_19575	1.53799	2.34252	21.1556	4.23e-06	2.53e-05	QDZ92481.1	MSHA biogenesis protein MshP
D0436_04990	1.53428	7.52628	70.025	5.86e-17	2.39e-15	QDZ89880.1	chemotaxis protein CheX
D0436_18250	1.5304	3.64586	49.543	1.94e-12	3.73e-11	QDZ92239.1	HAAAP family serine/threonine permease
D0436_14795	1.52864	11.5472	33.0359	9.05e-09	8.91e-08	QDZ91616.1	outer membrane protein OmpW
D0436_18285	1.52085	6.49031	42.3352	7.69e-11	1.11e-09	QDZ92245.1	NADH:ubiquinone reductase (Na(+)-transporting) subunit F
D0436_18310	1.51182	6.58822	29.7298	4.97e-08	4.2e-07	QDZ92250.1	Na(+)-translocating NADH-quinone reductase subunit A
D0436_06670	1.50977	9.78662	82.5852	1.01e-19	6.69e-18	QDZ90177.1	translation initiation factor IF-2
D0436_11340	1.50661	7.54504	71.3973	2.92e-17	1.22e-15	QDZ91011.1	hydrogenase formation protein HypD
D0436_05635	1.50115	4.30627	30.5466	3.26e-08	2.89e-07	QDZ90003.1	sodium-dependent bicarbonate transport family permease
D0436_18850	1.49691	1.4521	14.5758	0.000134632	0.000578015	NA	NA
D0436_16750	1.48327	8.50834	69.0501	9.6e-17	3.64e-15	QDZ91971.1	bifunctional 3,4-dihydroxy-2-butanone-4-phosphate synthase/GTP cyclohydrolase II
D0436_07625	1.47394	7.56759	49.5185	1.97e-12	3.74e-11	QDZ90347.1	flagella export chaperone FliS
D0436_12260	1.47217	8.71984	30.9889	2.6e-08	2.33e-07	QDZ91177.1	hypothetical protein
D0436_00670	1.47091	5.72735	43.7303	3.77e-11	5.73e-10	QDZ89084.1	hypothetical protein
D0436_11350	1.46991	5.90036	108	2.69e-25	3.66e-23	QDZ91013.1	hydrogenase maturation nickel metallochaperone HypA
D0436_09930	1.46928	5.66231	112.925	2.24e-26	3.62e-24	QDZ90757.1	hemolysin III family protein
D0436_06630	1.46813	6.369	95.0596	1.85e-22	1.64e-20	QDZ90171.1	dihydropteroate synthase
D0436_18065	1.46519	7.19517	41.0905	1.45e-10	2.01e-09	QDZ93310.1	radical SAM protein
D0436_14345	1.46375	11.9342	49.2579	2.24e-12	4.2e-11	QDZ91538.1	MtrB/PioB family decaheme-associated outer membrane protein
D0436_11285	1.46107	8.9243	27.2032	1.83e-07	1.41e-06	QDZ91000.1	twin-arginine translocation signal domain-containing protein
D0436_18290	1.45625	3.19571	29.1309	6.76e-08	5.56e-07	QDZ92246.1	NADH:ubiquinone reductase (Na(+)-transporting) subunit E
D0436_20970	1.45479	0.615296	4.03825	0.04448	0.0892875	QDZ92739.1	hypothetical protein
D0436_16305	1.4538	5.84167	76.0843	2.72e-18	1.26e-16	QDZ91895.1	SAM-dependent methyltransferase
D0436_18610	1.44794	11.4119	4.066	0.0437547	0.0880342	QDZ92305.1	nitrate reductase catalytic subunit NapA
D0436_20005	1.44319	5.9878	58.8141	1.73e-14	4.69e-13	QDZ92563.1	Sec-independent protein translocase subunit TatB
D0436_15450	1.43783	12.0005	65.422	6.05e-16	1.97e-14	QDZ91744.1	lactate utilization protein
D0436_07230	1.42506	6.40164	79.3414	5.23e-19	2.96e-17	QDZ90275.1	HDOD domain-containing protein
D0436_11610	1.42434	2.02141	13.1639	0.000285393	0.00112966	QDZ91060.1	AEC family transporter
D0436_05720	1.42304	1.62992	14.7986	0.000119622	0.000521792	QDZ90017.1	hypothetical protein
D0436_06025	1.41912	0.870828	5.55624	0.0184149	0.0432091	NA	NA
D0436_16865	1.41668	1.59541	5.70292	0.0169367	0.040151	NA	NA
D0436_17130	1.40642	9.36697	33.4005	7.5e-09	7.51e-08	QDZ92037.1	C4-dicarboxylic acid transporter DauA
D0436_13395	1.40326	6.86141	67.6192	1.98e-16	7.33e-15	QDZ91370.1	cytochrome b/b6 domain-containing protein
D0436_04945	1.40192	2.11965	11.1499	0.000840375	0.00293492	QDZ89871.1	[FeFe] hydrogenase H-cluster radical SAM maturase HydE
D0436_00935	1.39767	4.17038	28.6915	8.49e-08	6.83e-07	QDZ89134.1	hypothetical protein
D0436_19415	1.39134	11.6706	24.6038	7.04e-07	4.9e-06	QDZ92451.1	thiosulfate reductase PhsA
D0436_06885	1.39102	2.02731	20.5519	5.8e-06	3.36e-05	QDZ93191.1	hypothetical protein
D0436_19055	1.38772	8.90642	62.8183	2.27e-15	6.91e-14	NA	NA
D0436_09705	1.38571	6.62814	49.5246	1.96e-12	3.74e-11	QDZ90717.1	DUF406 family protein
D0436_03040	1.38339	9.1008	49.8986	1.62e-12	3.14e-11	QDZ89515.1	uroporphyrinogen decarboxylase
D0436_02850	1.37993	6.47836	49.8999	1.62e-12	3.14e-11	QDZ89479.1	fumarate reductase cytochrome b subunit
D0436_14100	1.37794	6.73626	48.8879	2.71e-12	4.91e-11	QDZ91497.1	porin
D0436_13010	1.36098	1.5166	4.48224	0.0342488	0.0717548	QDZ91299.1	hypothetical protein
D0436_01890	1.35579	3.65014	29.1622	6.66e-08	5.48e-07	NA	NA
D0436_11335	1.35504	4.12023	33.5046	7.11e-09	7.2e-08	QDZ91010.1	HypC/HybG/HupF family hydrogenase formation chaperone
D0436_21515	1.35203	5.34453	44.5092	2.53e-11	3.96e-10	QDZ92828.1	ABC transporter permease subunit
D0436_15555	1.35133	8.16751	79.4208	5.02e-19	2.88e-17	QDZ91764.1	cytoplasmic protein
D0436_18875	1.34594	3.76357	27.4679	1.6e-07	1.24e-06	QDZ92351.1	hypothetical protein
D0436_20555	1.33942	9.19452	23.6105	1.18e-06	7.89e-06	NA	NA
D0436_10695	1.33938	9.23376	41.6347	1.1e-10	1.55e-09	QDZ90901.1	universal stress protein UspE
D0436_11920	1.33043	5.82316	52.6754	3.93e-13	8.63e-12	QDZ91116.1	hypothetical protein
D0436_18625	1.32669	7.8693	12.147	0.000491678	0.00184888	QDZ92308.1	nitrate reductase cytochrome c-type subunit; periplasmic nitrate reductase electron transfer subunit
D0436_09570	1.32284	3.76659	34.4928	4.28e-09	4.5e-08	QDZ90698.1	hypothetical protein
D0436_01700	1.32277	5.81796	32.2733	1.34e-08	1.28e-07	QDZ89276.1	YceK/YidQ family lipoprotein
D0436_13035	1.31456	6.12418	36.4444	1.57e-09	1.78e-08	QDZ91304.1	TraR/DksA family transcriptional regulator
D0436_15375	1.31439	5.6704	53.6239	2.43e-13	5.53e-12	QDZ91730.1	DUF423 domain-containing protein
D0436_12000	1.31242	1.74828	11.21	0.000813575	0.00285964	NA	NA
D0436_20000	1.31154	7.22565	59.3902	1.29e-14	3.55e-13	QDZ92562.1	Sec-independent protein translocase subunit TatA
D0436_20595	1.3111	4.80185	48.5737	3.18e-12	5.69e-11	QDZ92670.1	DUF4424 domain-containing protein
D0436_21535	1.30903	5.09451	51.4154	7.47e-13	1.54e-11	QDZ92832.1	GTP 3',8-cyclase MoaA
D0436_08500	1.30558	7.65108	26.3165	2.9e-07	2.19e-06	QDZ90508.1	sigma-54-dependent Fis family transcriptional regulator
D0436_19550	1.3039	6.0689	90.9892	1.44e-21	1.15e-19	QDZ92476.1	septum formation inhibitor Maf
D0436_16565	1.29842	5.35145	45.2174	1.76e-11	2.83e-10	QDZ91938.1	TMAO reductase system sensor histidine kinase/response regulator TorS
D0436_08840	1.29701	13.7137	39.5291	3.23e-10	4.17e-09	QDZ90572.1	formate C-acetyltransferase
D0436_06595	1.29643	6.81292	65.6763	5.31e-16	1.77e-14	QDZ90166.1	transcription elongation factor GreA
D0436_17845	1.29511	6.60861	27.786	1.36e-07	1.06e-06	QDZ92165.1	hypothetical protein
D0436_21680	1.29151	9.60433	45.1236	1.85e-11	2.96e-10	QDZ92857.1	oxygen-independent coproporphyrinogen III oxidase
D0436_21525	1.29084	5.92793	43.7533	3.72e-11	5.68e-10	QDZ92830.1	molybdenum cofactor guanylyltransferase
D0436_13645	1.2887	8.22443	73.445	1.03e-17	4.51e-16	QDZ91413.1	acyl carrier protein
D0436_03145	1.28678	11.5678	32.8868	9.77e-09	9.55e-08	QDZ89536.1	hypothetical protein
D0436_15685	1.28375	1.79706	7.38591	0.00657369	0.017944	NA	NA
D0436_23340	1.28079	5.3029	66.2821	3.91e-16	1.37e-14	NA	NA
D0436_18615	1.27724	9.71664	15.5255	8.14e-05	0.000365675	QDZ92306.1	ferredoxin-type protein NapG
D0436_09115	1.26751	6.05496	65.3977	6.12e-16	1.98e-14	QDZ90616.1	uracil-xanthine permease
D0436_03730	1.26691	5.85491	20.5991	5.66e-06	3.28e-05	QDZ89649.1	hypothetical protein
D0436_04960	1.2595	3.77612	24.9512	5.88e-07	4.14e-06	QDZ89874.1	formate dehydrogenase
D0436_11510	1.25089	7.75796	63.8158	1.37e-15	4.23e-14	QDZ91041.1	aminopeptidase N
D0436_20280	1.24644	5.80617	47.9529	4.37e-12	7.62e-11	QDZ92611.1	orotate phosphoribosyltransferase
D0436_16570	1.24354	5.47185	65.9655	4.59e-16	1.59e-14	QDZ91939.1	TMAO reductase system periplasmic protein TorT
D0436_04550	1.24087	8.45877	45.9555	1.21e-11	1.96e-10	QDZ89802.1	Dyp-type peroxidase
D0436_10150	1.2387	7.16906	65.4772	5.88e-16	1.93e-14	QDZ90798.1	3-phosphoserine/phosphohydroxythreonine transaminase
D0436_20585	1.23732	9.69186	35.3906	2.7e-09	2.88e-08	QDZ92668.1	coproporphyrinogen III oxidase family protein
D0436_08860	1.23385	3.24345	22.378	2.24e-06	1.42e-05	NA	NA
D0436_10495	1.23377	4.46332	25.8009	3.79e-07	2.78e-06	QDZ90863.1	CPXCG motif-containing cysteine-rich protein
D0436_05120	1.22522	0.599945	3.98384	0.0459387	0.0914998	NA	NA
D0436_10265	1.22518	8.55971	55.5498	9.11e-14	2.23e-12	QDZ90819.1	hypothetical protein
D0436_19990	1.22496	4.20489	27.9122	1.27e-07	1e-06	QDZ92560.1	sterol-binding protein
D0436_09085	1.22428	2.07143	12.1554	0.000489471	0.00184217	QDZ90610.1	hypothetical protein
D0436_01475	1.22186	6.83712	70.9203	3.72e-17	1.55e-15	QDZ89234.1	heme ABC transporter permease
D0436_11135	1.22124	1.61117	6.27181	0.0122674	0.0308595	QDZ90974.1	hypothetical protein
D0436_02580	1.22096	6.76187	56.1027	6.88e-14	1.7e-12	QDZ89429.1	hypothetical protein
D0436_22385	1.22085	1.03879	4.68135	0.0304919	0.0652789	NA	NA
D0436_18105	1.21742	4.67774	34.1119	5.2e-09	5.39e-08	QDZ92215.1	winged helix family transcriptional regulator
D0436_10765	1.21412	4.5095	27.1362	1.9e-07	1.45e-06	QDZ90915.1	hypothetical protein
D0436_00810	1.20698	2.95364	19.8618	8.32e-06	4.67e-05	QDZ89109.1	TonB-dependent receptor
D0436_05060	1.20083	7.35568	36.4323	1.58e-09	1.79e-08	QDZ93169.1	3',5'-cyclic-AMP phosphodiesterase
D0436_13400	1.19832	10.5173	29.3511	6.04e-08	5.01e-07	QDZ93257.1	cytochrome C
D0436_03635	1.19817	5.92705	39.0631	4.1e-10	5.17e-09	QDZ89630.1	mechanosensitive ion channel family protein
D0436_18895	1.19743	7.56842	10.4022	0.00125865	0.00421354	QDZ93319.1	ammonia-forming nitrite reductase cytochrome c552 subunit
D0436_17940	1.1905	6.31511	25.9962	3.42e-07	2.53e-06	QDZ92183.1	cytoplasmic protein
D0436_08175	1.18797	7.11303	61.477	4.48e-15	1.3e-13	QDZ90446.1	chemotaxis protein CheV
D0436_14350	1.1843	3.08822	15.1838	9.75e-05	0.000433242	QDZ91539.1	hypothetical protein
D0436_10720	1.18285	4.69713	43.8598	3.53e-11	5.42e-10	QDZ90906.1	cytochrome C oxidase Cbb3
D0436_21495	1.18049	7.53479	46.4401	9.45e-12	1.57e-10	QDZ92825.1	GNAT family N-acetyltransferase
D0436_09530	1.17876	6.94167	47.9321	4.41e-12	7.67e-11	QDZ90690.1	NAD-dependent protein deacylase
D0436_15455	1.17772	11.2062	53.0036	3.33e-13	7.41e-12	QDZ91745.1	lactate utilization protein B/C
D0436_11290	1.17687	9.61184	24.1214	9.05e-07	6.17e-06	QDZ91001.1	nickel-dependent hydrogenase large subunit
D0436_19995	1.17477	5.89952	47.184	6.46e-12	1.09e-10	QDZ92561.1	ubiquinone biosynthesis regulatory protein kinase UbiB
D0436_18135	1.17341	4.45498	42.0214	9.03e-11	1.29e-09	QDZ92220.1	hypothetical protein
D0436_20805	1.17021	4.98836	43.0267	5.4e-11	7.93e-10	QDZ92709.1	o-succinylbenzoate synthase
D0436_04735	1.16883	6.4119	42.0097	9.08e-11	1.29e-09	QDZ89832.1	hypoxanthine phosphoribosyltransferase
D0436_04720	1.16632	4.46788	28.9692	7.35e-08	6.01e-07	QDZ89830.1	DUF4274 domain-containing protein
D0436_21530	1.16112	8.42063	43.4321	4.39e-11	6.58e-10	QDZ92831.1	bifunctional molybdopterin-guanine dinucleotide biosynthesis adaptor protein MobB/molybdopterin molybdotransferase MoeA
D0436_14225	1.15883	8.79323	56.4173	5.86e-14	1.49e-12	QDZ91517.1	peptidylprolyl isomerase
D0436_16715	1.15849	6.31972	58.6844	1.85e-14	4.95e-13	QDZ91965.1	LysR family transcriptional regulator
D0436_07155	1.15826	5.73382	48.4116	3.46e-12	6.15e-11	QDZ90260.1	YggS family pyridoxal phosphate-dependent enzyme
D0436_10060	1.15682	9.64434	41.7871	1.02e-10	1.44e-09	QDZ90782.1	aspartate/tyrosine/aromatic aminotransferase
D0436_12615	1.14351	6.54407	39.2266	3.77e-10	4.8e-09	QDZ91237.1	LysM peptidoglycan-binding domain-containing protein
D0436_17900	1.14189	7.80282	49.193	2.32e-12	4.27e-11	QDZ92176.1	methyl-accepting chemotaxis protein
D0436_00010	1.13879	6.39002	34.432	4.41e-09	4.62e-08	QDZ88963.1	DeoR family transcriptional regulator
D0436_17710	1.13846	0.901733	3.87495	0.0490117	0.096258	NA	NA
D0436_07085	1.13699	4.61873	43.5971	4.03e-11	6.09e-10	QDZ90246.1	Fe(2+)-trafficking protein
D0436_09440	1.13353	4.08842	33.4961	7.14e-09	7.21e-08	QDZ90674.1	MATE family efflux transporter
D0436_11685	1.13243	6.68073	38.587	5.24e-10	6.55e-09	QDZ91074.1	cupin domain-containing protein
D0436_15435	1.13189	6.61198	29.8789	4.6e-08	3.93e-07	QDZ91741.1	L-lactate permease
D0436_21035	1.13056	4.14466	13.3684	0.000255906	0.00102774	QDZ92750.1	DNA-binding response regulator
D0436_16150	1.12977	4.64235	17.4029	3.02e-05	0.000151946	QDZ91868.1	TIGR01212 family radical SAM protein
D0436_08510	1.12756	3.63758	15.4441	8.5e-05	0.000380588	QDZ90510.1	histidine ammonia-lyase
D0436_08495	1.11896	3.31667	21.146	4.26e-06	2.54e-05	QDZ93201.1	porin
D0436_18110	1.1184	7.43245	28.8926	7.65e-08	6.23e-07	QDZ92216.1	sodium:proton antiporter
D0436_06920	1.11708	6.77068	26.2378	3.02e-07	2.27e-06	QDZ90217.1	PAS domain S-box protein
D0436_15965	1.11683	5.37239	28.0056	1.21e-07	9.56e-07	QDZ91831.1	hydroxylamine reductase
D0436_09550	1.11354	6.2602	36.388	1.62e-09	1.82e-08	QDZ90694.1	DUF3391 domain-containing protein
D0436_19405	1.11295	10.2515	20.8563	4.95e-06	2.9e-05	QDZ92449.1	polysulfide reductase
D0436_18975	1.11098	3.87293	18.6693	1.55e-05	8.27e-05	QDZ92370.1	protein deglycase HchA
D0436_10195	1.10961	4.89226	34.0123	5.48e-09	5.66e-08	QDZ90806.1	DUF1049 domain-containing protein
D0436_18945	1.10629	8.06126	60.2845	8.21e-15	2.31e-13	QDZ92364.1	class 1 fructose-bisphosphatase
D0436_20010	1.10325	6.05643	31.9497	1.58e-08	1.48e-07	QDZ92564.1	twin-arginine translocase subunit TatC
D0436_20455	1.10321	8.10418	42.0474	8.91e-11	1.27e-09	QDZ92645.1	hydroxymethylbilane synthase
D0436_09065	1.10313	5.23187	39.8162	2.79e-10	3.64e-09	QDZ90607.1	PAS domain S-box protein
D0436_12420	1.10053	3.28216	15.1915	9.71e-05	0.000431938	QDZ91206.1	VOC family protein
D0436_06170	1.09945	6.34092	27.7209	1.4e-07	1.09e-06	QDZ93181.1	FAD:protein FMN transferase
D0436_05820	1.09767	4.3745	21.3746	3.78e-06	2.29e-05	QDZ90035.1	cytochrome b/b6 domain-containing protein
D0436_04680	1.09421	3.63784	7.44962	0.00634499	0.0174397	QDZ93165.1	hypothetical protein
D0436_05995	1.09346	4.43701	23.3793	1.33e-06	8.8e-06	QDZ90067.1	N-acetylglucosamine-binding protein GbpA
D0436_11105	1.09224	1.49609	7.17836	0.00737879	0.0198804	QDZ90968.1	AraC family transcriptional regulator
D0436_18620	1.09195	7.88188	6.02128	0.0141344	0.0347153	QDZ92307.1	quinol dehydrogenase ferredoxin subunit NapH
D0436_03735	1.08943	6.17121	45.0934	1.88e-11	2.99e-10	QDZ89650.1	thiopurine S-methyltransferase
D0436_13360	1.08372	3.47245	21.3073	3.91e-06	2.36e-05	QDZ91363.1	purine-nucleoside phosphorylase
D0436_19545	1.08348	6.79533	46.8817	7.54e-12	1.27e-10	QDZ92475.1	ribonuclease G
D0436_17440	1.08263	3.47556	16.7523	4.26e-05	0.000204829	QDZ92094.1	Co2+/Mg2+ efflux protein ApaG
D0436_16875	1.08194	3.50826	16.9387	3.86e-05	0.00018943	NA	NA
D0436_01500	1.07934	9.32027	47.6293	5.15e-12	8.81e-11	QDZ89239.1	heme lyase CcmF/NrfE family subunit
D0436_15680	1.0774	3.90017	25.3085	4.89e-07	3.51e-06	QDZ91783.1	hypothetical protein
D0436_16795	1.07059	3.45698	23.4962	1.25e-06	8.33e-06	QDZ91980.1	hypothetical protein
D0436_02595	1.06938	5.36816	50.434	1.23e-12	2.45e-11	QDZ89432.1	YdiU family protein
D0436_10270	1.06822	8.06939	44.843	2.13e-11	3.36e-10	QDZ90820.1	site-specific integrase
D0436_06725	1.06537	10.7432	35.6599	2.35e-09	2.56e-08	QDZ90188.1	hypothetical protein
D0436_11785	1.0628	4.40121	24.3159	8.18e-07	5.62e-06	QDZ91092.1	GHKL domain-containing protein
D0436_15745	1.05981	6.71917	33.8296	6.02e-09	6.17e-08	QDZ91794.1	twin-arginine translocation signal domain-containing protein
D0436_08150	1.05942	4.68216	30.5209	3.3e-08	2.92e-07	QDZ90443.1	methylated-DNA--[protein]-cysteine S-methyltransferase
D0436_20460	1.05744	5.31749	25.5197	4.38e-07	3.2e-06	QDZ92646.1	uroporphyrinogen-III synthase
D0436_13570	1.05689	5.22569	48.1617	3.92e-12	6.93e-11	QDZ91398.1	GGDEF domain-containing protein
D0436_20795	1.05668	7.50075	35.5059	2.54e-09	2.75e-08	QDZ92707.1	2-succinyl-5-enolpyruvyl-6-hydroxy-3-cyclohexene-1-carboxylic-acid synthase
D0436_14790	1.05655	4.79586	33.5359	7e-09	7.1e-08	QDZ93273.1	SDR family NAD(P)-dependent oxidoreductase
D0436_07405	1.05574	7.52438	37.7274	8.14e-10	9.59e-09	QDZ90309.1	methyl-accepting chemotaxis protein
D0436_16080	1.05519	2.44213	8.27209	0.00402592	0.0116145	QDZ91854.1	hypothetical protein
D0436_00510	1.05149	1.4368	5.35805	0.0206268	0.0475299	QDZ89056.1	DNA-binding response regulator
D0436_21290	1.05116	5.66539	61.1012	5.42e-15	1.56e-13	QDZ92791.1	23S rRNA (adenine(2030)-N(6))-methyltransferase RlmJ
D0436_03045	1.05039	5.90656	42.3942	7.46e-11	1.08e-09	QDZ89516.1	EAL domain-containing protein
D0436_05890	1.04879	9.0779	33.7597	6.24e-09	6.39e-08	QDZ90048.1	LrgB family protein
D0436_14530	1.0465	4.78297	30.1546	3.99e-08	3.48e-07	QDZ91571.1	VOC family protein
D0436_03305	1.04526	1.23619	6.02488	0.0141056	0.034664	QDZ89566.1	nitrous oxide reductase family maturation protein NosD
D0436_10260	1.04192	7.94357	49.7619	1.74e-12	3.35e-11	QDZ90818.1	hypothetical protein
D0436_10920	1.0418	2.36347	6.15032	0.0131389	0.0327122	QDZ90940.1	formate dehydrogenase subunit gamma
D0436_00705	1.0381	6.71827	23.8404	1.05e-06	7.07e-06	QDZ89091.1	sulfate ABC transporter substrate-binding protein
D0436_07255	1.03595	1.99041	4.80878	0.0283151	0.0615897	QDZ90279.1	CopG family transcriptional regulator
D0436_22380	1.03581	2.67505	9.08212	0.0025812	0.00783521	QDZ92975.1	AAA family ATPase
D0436_22120	1.03327	2.97353	13.1361	0.000289658	0.00114446	QDZ92932.1	hypothetical protein
D0436_17635	1.03246	9.59082	25.3857	4.69e-07	3.39e-06	QDZ92129.1	STAS/SEC14 domain-containing protein
D0436_09405	1.02973	5.93173	23.0805	1.55e-06	1.02e-05	QDZ90667.1	1,4-dihydroxy-2-naphthoate polyprenyltransferase
D0436_00290	1.02867	4.88618	28.6562	8.64e-08	6.93e-07	QDZ93132.1	hypothetical protein
D0436_19985	1.02619	6.71427	46.2201	1.06e-11	1.73e-10	QDZ92559.1	bifunctional demethylmenaquinone methyltransferase/2-methoxy-6-polyprenyl-1,4-benzoquinol methylase UbiE
D0436_03880	1.02483	7.05381	43.5394	4.16e-11	6.25e-10	QDZ89675.1	ClpXP protease specificity-enhancing factor
D0436_02365	1.01917	6.17615	32.3747	1.27e-08	1.22e-07	QDZ89388.1	ribokinase
D0436_16300	1.01828	13.4122	22.749	1.85e-06	1.2e-05	QDZ91894.1	hypothetical protein
D0436_01715	1.01545	2.97523	13.3651	0.000256346	0.00102774	QDZ89278.1	TetR/AcrR family transcriptional regulator
D0436_04940	1.01538	3.25344	9.94363	0.00161407	0.00525024	QDZ93168.1	[FeFe] hydrogenase H-cluster maturation GTPase HydF
D0436_07390	1.01165	11.2132	36.8704	1.26e-09	1.45e-08	QDZ90306.1	cytochrome bd-I ubiquinol oxidase subunit CydA
D0436_16485	1.01158	5.80019	24.2545	8.44e-07	5.79e-06	QDZ91926.1	SCP2 domain-containing protein
D0436_20565	1.00997	7.04114	25.4362	4.57e-07	3.31e-06	QDZ92665.1	formate dehydrogenase subunit gamma
D0436_02860	1.00718	7.94774	29.5507	5.45e-08	4.57e-07	QDZ89481.1	fumarate reductase flavoprotein subunit
D0436_04955	1.00575	3.58233	14.0988	0.000173458	0.000721969	QDZ89873.1	[FeFe] hydrogenase H-cluster radical SAM maturase HydG
D0436_20525	1.00476	6.07088	24.3345	8.1e-07	5.57e-06	QDZ92658.1	molecular chaperone
D0436_16340	1.00435	8.85413	24.9835	5.78e-07	4.09e-06	QDZ91901.1	GatB/YqeY domain-containing protein
D0436_14965	1.00342	5.59793	39.8797	2.7e-10	3.56e-09	QDZ91650.1	phosphatidate cytidylyltransferase
D0436_01400	-1.00007	9.48503	27.6209	1.48e-07	1.15e-06	QDZ89219.1	50S ribosomal protein L6
D0436_04225	-1.00302	3.92612	12.5608	0.000393924	0.00151927	QDZ89741.1	Cro/Cl family transcriptional regulator
D0436_01620	-1.00832	6.63524	22.1256	2.55e-06	1.6e-05	QDZ89262.1	hypothetical protein
D0436_09470	-1.00902	9.8703	32.3832	1.27e-08	1.22e-07	QDZ90679.1	citrate synthase
D0436_21150	-1.00983	4.52483	22.0439	2.66e-06	1.65e-05	QDZ92769.1	BlaI/MecI/CopY family transcriptional regulator
D0436_11185	-1.01188	2.88162	6.11648	0.0133927	0.0332801	QDZ90982.1	response regulator
D0436_07080	-1.01558	7.63415	35.4259	2.65e-09	2.84e-08	QDZ90245.1	YceI family protein
D0436_04350	-1.01805	1.67591	5.21146	0.0224385	0.0507134	QDZ93161.1	transposase
D0436_00140	-1.01938	6.86847	30.7381	2.95e-08	2.63e-07	QDZ88988.1	50S ribosomal protein L34
D0436_15345	-1.02508	5.21331	28.1034	1.15e-07	9.12e-07	QDZ91724.1	DUF3192 domain-containing protein
D0436_09935	-1.02795	3.18068	10.0425	0.00152972	0.00499823	QDZ90758.1	hypothetical protein
D0436_13625	-1.0324	7.56622	24.9525	5.88e-07	4.14e-06	QDZ91409.1	NAD(P)-dependent oxidoreductase
D0436_01390	-1.03275	8.00229	26.6842	2.4e-07	1.83e-06	QDZ89217.1	30S ribosomal protein S14
D0436_00640	-1.03294	6.61482	29.928	4.48e-08	3.86e-07	QDZ89079.1	acireductone synthase
D0436_03430	-1.03342	5.97523	40.1853	2.31e-10	3.1e-09	QDZ89589.1	antibiotic biosynthesis monooxygenase
D0436_08900	-1.03412	3.57998	31.4389	2.06e-08	1.89e-07	QDZ90580.1	cyclic nucleotide-binding/CBS domain-containing protein
D0436_12075	-1.03485	6.66529	27.7428	1.39e-07	1.08e-06	QDZ91144.1	Fe-S cluster assembly transcriptional regulator IscR
D0436_04175	-1.03609	3.85932	21.0492	4.48e-06	2.67e-05	QDZ89732.1	thioredoxin family protein
D0436_05315	-1.03835	4.15492	25.4587	4.52e-07	3.28e-06	QDZ89942.1	invasion protein
D0436_13920	-1.03994	4.98512	31.7311	1.77e-08	1.64e-07	QDZ91465.1	exonuclease SbcCD subunit D
D0436_19200	-1.04055	7.16911	16.6315	4.54e-05	0.000216385	QDZ92410.1	efflux RND transporter permease subunit
D0436_07870	-1.04547	6.04561	26.3235	2.89e-07	2.19e-06	QDZ90395.1	dTDP-4-dehydrorhamnose 3,5-epimerase
D0436_13160	-1.04708	6.18102	33.161	8.48e-09	8.39e-08	QDZ91326.1	tellurium resistance protein TerC
D0436_04345	-1.04723	2.61891	8.44966	0.00365111	0.0106959	QDZ89764.1	GIY-YIG nuclease family protein
D0436_15300	-1.04834	5.03461	27.1592	1.87e-07	1.44e-06	QDZ91715.1	two-component system sensor histidine kinase PhoR
D0436_20655	-1.049	6.03792	33.9793	5.57e-09	5.74e-08	QDZ92682.1	amidohydrolase
D0436_09980	-1.04927	4.75642	30.1249	4.05e-08	3.53e-07	QDZ90767.1	LysR family transcriptional regulator
D0436_08665	-1.04963	4.19608	27.423	1.63e-07	1.26e-06	QDZ90538.1	anthranilate phosphoribosyltransferase
D0436_12795	-1.04968	7.15449	32.1772	1.41e-08	1.32e-07	QDZ91268.1	peptidase M28
D0436_17785	-1.04974	5.85472	39.9403	2.62e-10	3.46e-09	QDZ92153.1	adenosylcobinamide-GDP ribazoletransferase
D0436_02040	-1.05088	4.10869	16.7861	4.18e-05	0.000201436	QDZ89335.1	leader peptide IlvL
D0436_04865	-1.05092	8.68604	24.4556	7.6e-07	5.26e-06	QDZ89856.1	Do family serine endopeptidase
D0436_18380	-1.051	8.82119	22.0996	2.59e-06	1.62e-05	QDZ92264.1	pirin family protein
D0436_08190	-1.05111	6.27808	36.0542	1.92e-09	2.14e-08	QDZ90449.1	twin-arginine translocation signal domain-containing protein
D0436_01205	-1.05404	7.13373	40.5285	1.94e-10	2.63e-09	QDZ89187.1	RNA-binding protein
D0436_00800	-1.05502	4.34163	29.8157	4.75e-08	4.03e-07	QDZ89107.1	hypothetical protein
D0436_05775	-1.05667	6.08835	27.7304	1.39e-07	1.09e-06	QDZ90026.1	phospholipase
D0436_20960	-1.05751	2.04271	8.27023	0.00403003	0.0116186	QDZ92738.1	DUF2909 domain-containing protein
D0436_13265	-1.06084	4.77669	20.9492	4.72e-06	2.78e-05	QDZ91345.1	TonB-dependent siderophore receptor
D0436_19105	-1.06378	1.26015	5.83179	0.0157391	0.0377842	QDZ93322.1	hypothetical protein
D0436_22940	-1.07219	3.18153	7.75376	0.00536008	0.0150455	QDZ93066.1	type II toxin-antitoxin system RelE/ParE family toxin
D0436_02705	-1.07229	1.9551	5.2876	0.0214778	0.048999	QDZ89453.1	ATP-dependent protease
D0436_17255	-1.07272	4.32447	21.8698	2.92e-06	1.8e-05	QDZ92057.1	pseudouridine synthase
D0436_14815	-1.0743	4.61171	36.7348	1.35e-09	1.55e-08	QDZ91620.1	transcriptional regulator TyrR
D0436_01155	-1.07453	6.09221	47.318	6.04e-12	1.02e-10	QDZ89177.1	3'(2'),5'-bisphosphate nucleotidase
D0436_01405	-1.08159	7.53913	31.4568	2.04e-08	1.88e-07	QDZ89220.1	50S ribosomal protein L18
D0436_03330	-1.08456	5.31738	38.3868	5.8e-10	7.15e-09	QDZ89571.1	9-hexadecenoic acid cis-trans isomerase
D0436_05880	-1.08622	4.75762	18.4177	1.77e-05	9.33e-05	QDZ90046.1	LysR family transcriptional regulator
D0436_17365	-1.08938	4.8611	38.1186	6.66e-10	8.04e-09	QDZ92079.1	AAA family ATPase
D0436_05730	-1.09469	10.1796	22.8444	1.76e-06	1.15e-05	QDZ90019.1	Re/Si-specific NAD(P)(+) transhydrogenase subunit alpha
D0436_00215	-1.09975	8.14111	41.0513	1.48e-10	2.04e-09	QDZ89003.1	fatty acid oxidation complex subunit alpha FadB
D0436_17165	-1.1008	7.05312	43.889	3.48e-11	5.36e-10	QDZ92043.1	insulinase family protein
D0436_20725	-1.10269	7.31336	10.3488	0.00129562	0.00432072	QDZ92694.1	hypothetical protein
D0436_11655	-1.10289	10.5913	29.5247	5.52e-08	4.6e-07	QDZ91069.1	NADP-dependent isocitrate dehydrogenase
D0436_18355	-1.10432	3.23666	14.0902	0.000174249	0.000724571	QDZ92259.1	hypothetical protein
D0436_00475	-1.10662	5.24229	25.375	4.72e-07	3.4e-06	QDZ89049.1	restriction endonuclease subunit S
D0436_10400	-1.10681	4.63022	29.7979	4.8e-08	4.06e-07	QDZ90845.1	hypothetical protein
D0436_03595	-1.10736	8.20235	16.875	3.99e-05	0.000194144	QDZ89622.1	DUF3016 domain-containing protein
D0436_04240	-1.10868	7.49893	37.472	9.27e-10	1.08e-08	QDZ89744.1	S9 family peptidase
D0436_19360	-1.10918	2.85291	10.0468	0.00152611	0.0049939	QDZ92441.1	DUF2955 domain-containing protein
D0436_21900	-1.10938	4.83687	33.5736	6.86e-09	6.98e-08	QDZ92893.1	hypothetical protein
D0436_19865	-1.10983	4.19432	21.6101	3.34e-06	2.04e-05	QDZ92536.1	cryptochrome/photolyase family protein
D0436_08995	-1.11115	2.4743	8.76663	0.00306791	0.00915964	QDZ90594.1	RDD family protein
D0436_00105	-1.1114	1.53193	5.16799	0.0230068	0.0518277	QDZ88982.1	efflux RND transporter periplasmic adaptor subunit
D0436_09875	-1.11491	4.37203	20.8751	4.9e-06	2.88e-05	QDZ90747.1	hypothetical protein
D0436_02645	-1.1155	1.25317	4.08294	0.0433183	0.0872769	QDZ89441.1	DUF1223 domain-containing protein
D0436_14090	-1.11949	9.48313	40.1717	2.33e-10	3.1e-09	QDZ91495.1	DUF3450 domain-containing protein
D0436_14475	-1.12262	4.65879	38.0347	6.95e-10	8.28e-09	QDZ91562.1	TerC family protein
D0436_17610	-1.12518	3.32999	16.6483	4.5e-05	0.000214719	QDZ92125.1	hypothetical protein
D0436_08355	-1.13093	7.4793	35.5802	2.45e-09	2.66e-08	QDZ93199.1	fatty acid oxidation complex subunit alpha FadJ
D0436_15785	-1.13444	4.89114	6.8539	0.00884478	0.0231996	QDZ91801.1	DUF368 domain-containing protein
D0436_19745	-1.1353	6.40842	13.9303	0.000189717	0.000785147	QDZ92514.1	type III PLP-dependent enzyme
D0436_15150	-1.13715	5.74613	64.3119	1.06e-15	3.38e-14	QDZ91687.1	sigma-54-dependent Fis family transcriptional regulator
D0436_08350	-1.13749	7.17002	45.0744	1.9e-11	3.01e-10	QDZ90481.1	acetyl-CoA C-acyltransferase FadI
D0436_20620	-1.1379	4.14659	27.2113	1.82e-07	1.41e-06	QDZ92675.1	EamA family transporter
D0436_12695	-1.13902	7.56517	54.5834	1.49e-13	3.53e-12	QDZ91250.1	long-chain-fatty-acid--CoA ligase FadD
D0436_17175	-1.14034	7.101	16.5407	4.76e-05	0.000226256	QDZ92045.1	dicarboxylate/amino acid:cation symporter
D0436_09345	-1.14165	4.77194	36.0392	1.93e-09	2.15e-08	QDZ90656.1	isovaleryl-CoA dehydrogenase
D0436_11745	-1.1484	4.28342	29.1108	6.84e-08	5.6e-07	NA	NA
D0436_18160	-1.1492	4.329	37.7521	8.03e-10	9.5e-09	QDZ92223.1	diguanylate cyclase
D0436_07010	-1.14976	4.38238	17.2905	3.21e-05	0.000159827	QDZ90234.1	SDR family NAD(P)-dependent oxidoreductase
D0436_16370	-1.15073	7.18369	33.4376	7.36e-09	7.4e-08	QDZ91906.1	LLM class flavin-dependent oxidoreductase
D0436_03415	-1.15323	4.77572	14.3764	0.000149663	0.000632588	QDZ89586.1	TolC family protein
D0436_18255	-1.15359	4.31051	20.0171	7.68e-06	4.34e-05	QDZ92240.1	acylase
D0436_21145	-1.15498	4.11566	22.4448	2.16e-06	1.38e-05	QDZ92768.1	M56 family peptidase
D0436_15670	-1.15551	6.80271	53.2342	2.96e-13	6.62e-12	NA	NA
D0436_07170	-1.15566	8.0527	24.7022	6.69e-07	4.67e-06	QDZ90263.1	glutathione peroxidase
D0436_18060	-1.15672	6.15523	33.3676	7.63e-09	7.6e-08	QDZ92207.1	efflux RND transporter permease subunit
D0436_17820	-1.1583	4.17566	32.7829	1.03e-08	1e-07	QDZ92160.1	hypothetical protein
D0436_21490	-1.16238	1.77904	5.74746	0.0165125	0.0392734	QDZ92824.1	7-cyano-7-deazaguanine/7-aminomethyl-7-deazaguanine transporter
D0436_07020	-1.1648	3.83073	20.5723	5.74e-06	3.33e-05	QDZ90236.1	DUF1365 domain-containing protein
D0436_00180	-1.16635	7.92997	46.9032	7.46e-12	1.26e-10	QDZ88996.1	glycine--tRNA ligase subunit beta
D0436_00660	-1.16823	6.81702	43.2898	4.72e-11	7.03e-10	QDZ89082.1	DUF885 domain-containing protein
D0436_19365	-1.16914	5.41955	30.324	3.66e-08	3.21e-07	QDZ92442.1	HlyD family secretion protein
D0436_19915	-1.16937	5.23101	42.9936	5.49e-11	8.04e-10	QDZ92546.1	alpha/beta hydrolase
D0436_09350	-1.17107	3.61078	22.8128	1.79e-06	1.16e-05	QDZ90657.1	MerR family DNA-binding transcriptional regulator
D0436_08760	-1.17261	5.61437	41.1517	1.41e-10	1.95e-09	QDZ90557.1	ATP-binding cassette domain-containing protein
D0436_20890	-1.17326	5.61739	10.8377	0.000994563	0.0034106	QDZ92725.1	hypothetical protein
D0436_01440	-1.17887	9.31463	30.5813	3.2e-08	2.84e-07	QDZ89227.1	30S ribosomal protein S11
D0436_14080	-1.1801	7.63109	39.0697	4.09e-10	5.17e-09	QDZ91493.1	MotA/TolQ/ExbB proton channel family protein
D0436_09280	-1.18427	5.12037	41.6971	1.07e-10	1.5e-09	QDZ90643.1	efflux RND transporter periplasmic adaptor subunit
D0436_21075	-1.18659	3.74589	19.7885	8.65e-06	4.84e-05	QDZ92756.1	site-specific integrase
D0436_20600	-1.18677	3.42337	22.1949	2.46e-06	1.55e-05	QDZ92671.1	ligand-gated channel protein
D0436_21735	-1.18684	2.28223	14.8713	0.000115103	0.000504602	QDZ92867.1	cupredoxin domain-containing protein
D0436_07005	-1.18887	4.03652	20.9664	4.67e-06	2.77e-05	QDZ90233.1	nuclear transport factor 2 family protein
D0436_04395	-1.19328	2.73046	12.0354	0.000521991	0.00194609	QDZ89772.1	PadR family transcriptional regulator
D0436_16235	-1.19692	0.976603	4.71508	0.0298992	0.0643416	NA	NA
D0436_01225	-1.1987	5.2297	41.3937	1.24e-10	1.75e-09	QDZ89190.1	type I pantothenate kinase
D0436_10105	-1.19923	7.55124	44.293	2.83e-11	4.37e-10	QDZ90791.1	signal peptide peptidase SppA
D0436_06830	-1.20089	4.47368	35.6781	2.33e-09	2.54e-08	QDZ90201.1	DNA polymerase III subunit chi
D0436_14870	-1.20175	6.38724	37.6846	8.32e-10	9.75e-09	QDZ91631.1	fructokinase
D0436_04545	-1.20189	7.58578	29.6732	5.11e-08	4.31e-07	QDZ89801.1	gamma-glutamyltransferase
D0436_00185	-1.20398	7.0193	66.0099	4.49e-16	1.57e-14	QDZ88997.1	glycine--tRNA ligase subunit alpha
D0436_00320	-1.21107	4.25481	22.3615	2.26e-06	1.43e-05	QDZ89022.1	gamma carbonic anhydrase family protein
D0436_19725	-1.21223	5.11674	43.0361	5.37e-11	7.92e-10	QDZ92510.1	NfeD family protein
D0436_21330	-1.21246	8.51223	48.8282	2.79e-12	5.04e-11	QDZ92798.1	efflux RND transporter periplasmic adaptor subunit
D0436_14075	-1.2201	7.80885	46.1332	1.1e-11	1.8e-10	QDZ91492.1	biopolymer transporter ExbD
D0436_21230	-1.22143	6.23731	5.46557	0.0193948	0.045024	QDZ92781.1	DUF3300 domain-containing protein
D0436_04450	-1.22453	3.69265	25.9608	3.48e-07	2.58e-06	QDZ89782.1	hydrolase
D0436_17565	-1.2356	3.77765	6.51622	0.0106895	0.0273636	NA	NA
D0436_14610	-1.23749	4.75019	40.1189	2.39e-10	3.17e-09	QDZ91582.1	DUF4136 domain-containing protein
D0436_11490	-1.24472	3.69405	31.2508	2.27e-08	2.06e-07	QDZ91037.1	hypothetical protein
D0436_18320	-1.24625	5.00086	38.5435	5.35e-10	6.65e-09	QDZ92252.1	MipA/OmpV family protein
D0436_02360	-1.24761	2.44854	5.7056	0.0169108	0.0401115	QDZ89387.1	hypothetical protein
D0436_07490	-1.24951	3.89192	32.8417	1e-08	9.76e-08	QDZ90323.1	hypothetical protein
D0436_13150	-1.24987	0.401475	3.87145	0.049114	0.0964155	QDZ91324.1	DUF2817 domain-containing protein
D0436_05605	-1.25001	6.88957	52.0964	5.28e-13	1.13e-11	QDZ89997.1	DUF2170 family protein
D0436_19805	-1.25011	0.798523	4.89633	0.0269138	0.0589939	NA	NA
D0436_13630	-1.25101	8.47395	35.4219	2.65e-09	2.84e-08	QDZ91410.1	acyl-CoA thioesterase
D0436_08670	-1.25241	3.91952	30.8633	2.77e-08	2.47e-07	QDZ90539.1	aminodeoxychorismate/anthranilate synthase component II
D0436_17075	-1.25373	8.91673	28.7309	8.32e-08	6.71e-07	QDZ92027.1	peroxide stress protein YaaA
D0436_19855	-1.25684	3.88287	17.3669	3.08e-05	0.00015414	QDZ92534.1	hypothetical protein
D0436_15310	-1.26237	3.48518	21.5619	3.43e-06	2.08e-05	QDZ91717.1	porin
D0436_17340	-1.26239	6.39652	31.0679	2.49e-08	2.24e-07	QDZ92074.1	sulfate ABC transporter ATP-binding protein
D0436_08765	-1.2658	5.98715	36.0724	1.9e-09	2.12e-08	QDZ90558.1	ABC transporter permease
D0436_17835	-1.26581	5.16294	42.8265	5.98e-11	8.7e-10	QDZ92163.1	hypothetical protein
D0436_03220	-1.26845	5.70131	76.6737	2.02e-18	1.01e-16	QDZ89551.1	nitronate monooxygenase
D0436_14295	-1.26959	6.59292	52.0933	5.29e-13	1.13e-11	QDZ91528.1	YIP1 family protein
D0436_20830	-1.27213	8.9896	48.6689	3.03e-12	5.44e-11	QDZ92714.1	RNA polymerase sigma factor RpoH
D0436_04535	-1.27404	4.06557	21.1653	4.21e-06	2.52e-05	QDZ89799.1	iron ABC transporter permease
D0436_15605	-1.2744	5.14693	41.197	1.38e-10	1.91e-09	QDZ91774.1	hypothetical protein
D0436_10610	-1.27577	2.49068	11.985	0.000536296	0.00199261	QDZ90885.1	protein-glutamate O-methyltransferase CheR
D0436_08645	-1.27683	3.81438	16.4033	5.12e-05	0.000242734	QDZ90534.1	alpha/beta hydrolase
D0436_18770	-1.27778	2.70524	11.373	0.000745204	0.00266005	QDZ92331.1	STAS domain-containing protein
D0436_05665	-1.29522	3.37755	26.8563	2.19e-07	1.67e-06	QDZ90008.1	polymer-forming cytoskeletal protein
D0436_03165	-1.29524	4.39919	38.8579	4.56e-10	5.73e-09	QDZ89540.1	metalloprotease
D0436_18860	-1.30014	5.87262	57.6575	3.12e-14	8.15e-13	QDZ92348.1	glycine zipper 2TM domain-containing protein
D0436_14070	-1.30723	5.9523	31.7595	1.74e-08	1.62e-07	QDZ91491.1	energy transducer TonB
D0436_12740	-1.30726	6.27395	58.5215	2.01e-14	5.32e-13	QDZ91259.1	ribosome biogenesis GTPase YlqF
D0436_04220	-1.30825	3.78631	25.5217	4.37e-07	3.2e-06	QDZ89740.1	hypothetical protein
D0436_20900	-1.31024	7.0191	11.5143	0.000690633	0.0024897	QDZ92727.1	efflux RND transporter permease subunit
D0436_06340	-1.31338	1.67081	8.04659	0.00455894	0.013006	QDZ90128.1	DUF692 domain-containing protein
D0436_19195	-1.3146	6.69723	22.7108	1.88e-06	1.22e-05	QDZ92409.1	efflux RND transporter periplasmic adaptor subunit
D0436_04825	-1.32048	7.53004	15.656	7.6e-05	0.000345548	QDZ89848.1	MacB family efflux pump subunit
D0436_10855	-1.32226	1.91905	8.70147	0.00317953	0.0094412	QDZ90928.1	hypothetical protein
D0436_01140	-1.32418	3.08554	23.3308	1.36e-06	9e-06	QDZ89174.1	phage tail protein
D0436_04820	-1.32844	7.60039	16.2674	5.5e-05	0.000259093	QDZ89847.1	efflux RND transporter periplasmic adaptor subunit
D0436_05695	-1.33348	5.609	48.055	4.14e-12	7.26e-11	QDZ90013.1	potassium/proton antiporter
D0436_02050	-1.34365	3.15339	18.1778	2.01e-05	0.000104235	QDZ89337.1	acetolactate synthase 2 small subunit
D0436_04995	-1.34387	5.69779	19.6813	9.15e-06	5.06e-05	QDZ89881.1	TonB-dependent siderophore receptor
D0436_12380	-1.35125	6.25859	52.4154	4.49e-13	9.7e-12	QDZ91199.1	EAL domain-containing protein
D0436_17170	-1.36153	2.2215	13.7547	0.000208297	0.00085547	QDZ92044.1	DedA family protein
D0436_03155	-1.36211	2.76752	15.9201	6.61e-05	0.000305407	QDZ89538.1	hypothetical protein
D0436_03195	-1.36404	1.6184	8.60798	0.00334694	0.00984447	QDZ89546.1	response regulator
D0436_03900	-1.36501	2.64541	25.1708	5.25e-07	3.75e-06	QDZ89679.1	ParM/StbA family protein
D0436_17460	-1.367	7.14667	43.2406	4.84e-11	7.18e-10	QDZ92097.1	DUF3718 domain-containing protein
D0436_00920	-1.36859	5.17557	25.4428	4.56e-07	3.3e-06	QDZ89131.1	hypothetical protein
D0436_18965	-1.369	1.89965	12.5495	0.000396321	0.00152582	QDZ92368.1	hypothetical protein
D0436_14585	-1.37224	6.19022	85.7814	2.01e-20	1.41e-18	QDZ91577.1	ABC transporter permease subunit
D0436_00955	-1.37361	3.44791	28.3837	9.95e-08	7.93e-07	QDZ89137.1	hypothetical protein
D0436_14875	-1.37671	7.00311	39.8625	2.72e-10	3.58e-09	QDZ91632.1	3'(2'),5'-bisphosphate nucleotidase
D0436_19945	-1.3786	3.75283	33.0172	9.13e-09	8.97e-08	QDZ92551.1	energy transducer TonB
D0436_03435	-1.38131	7.19227	65.8824	4.79e-16	1.63e-14	QDZ89590.1	large-conductance mechanosensitive channel protein MscL
D0436_03600	-1.38482	2.00768	8.02872	0.00460413	0.0131263	QDZ89623.1	GGDEF domain-containing protein
D0436_00135	-1.38815	2.5472	7.98403	0.00471917	0.0134104	QDZ88987.1	ribonuclease P protein component
D0436_08910	-1.3904	4.70802	47.6443	5.11e-12	8.81e-11	QDZ90582.1	hypothetical protein
D0436_01040	-1.40193	7.73456	54.083	1.92e-13	4.46e-12	QDZ89154.1	phosphoenolpyruvate carboxykinase
D0436_07040	-1.40219	1.09855	4.09311	0.0430582	0.0868733	QDZ90240.1	DUF3833 domain-containing protein
D0436_02460	-1.40456	6.38703	24.6511	6.87e-07	4.79e-06	QDZ89407.1	TonB-dependent receptor
D0436_20270	-1.41259	5.71744	49.3482	2.14e-12	4.06e-11	QDZ92609.1	S9 family peptidase
D0436_08485	-1.41299	2.82053	5.58075	0.018159	0.0426775	QDZ90506.1	hypothetical protein
D0436_12825	-1.41589	4.1761	38.2597	6.19e-10	7.57e-09	QDZ91274.1	proteobacterial dedicated sortase system histidine kinase
D0436_11985	-1.41734	7.77582	72.5562	1.62e-17	6.94e-16	QDZ91127.1	acetolactate synthase 3 large subunit
D0436_12505	-1.42045	8.92916	50.4209	1.24e-12	2.46e-11	QDZ91220.1	acyl-CoA dehydrogenase
D0436_01560	-1.42361	9.1945	5.95007	0.0147167	0.0357682	QDZ89250.1	argininosuccinate lyase
D0436_16455	-1.42486	8.26958	30.1172	4.07e-08	3.53e-07	QDZ91920.1	adenylosuccinate synthase
D0436_08675	-1.43216	6.17356	55.1946	1.09e-13	2.63e-12	QDZ90540.1	anthranilate synthase component 1
D0436_13325	-1.43572	4.09671	32.7289	1.06e-08	1.03e-07	QDZ91356.1	hypothetical protein
D0436_02330	-1.44318	6.07276	58.2432	2.32e-14	6.09e-13	QDZ89384.1	pyrimidine/purine nucleoside phosphorylase
D0436_16805	-1.44381	5.77046	78.7818	6.94e-19	3.65e-17	QDZ91982.1	metallophosphoesterase
D0436_20650	-1.44494	6.92015	66.4366	3.61e-16	1.28e-14	QDZ92681.1	insulinase family protein
D0436_13465	-1.44551	5.66938	53.639	2.41e-13	5.53e-12	QDZ91382.1	acetate--CoA ligase
D0436_05715	-1.44732	7.62886	40.3657	2.11e-10	2.84e-09	QDZ90016.1	TetR family transcriptional regulator
D0436_05410	-1.44831	3.92119	16.6759	4.43e-05	0.000212077	QDZ89960.1	porin family protein
D0436_03235	-1.44945	4.79601	50.8346	1e-12	2.01e-11	QDZ89554.1	S9 family peptidase
D0436_02305	-1.44996	7.56656	49.1785	2.34e-12	4.28e-11	QDZ89379.1	nitrogen regulation protein NR(I)
D0436_13905	-1.44997	4.91798	22.3835	2.23e-06	1.42e-05	QDZ93261.1	hypothetical protein
D0436_21745	-1.45688	1.82774	20.5282	5.88e-06	3.39e-05	QDZ92869.1	MerR family transcriptional regulator
D0436_17520	-1.46027	6.3926	40.3171	2.16e-10	2.91e-09	QDZ92109.1	peptidase S10
D0436_20875	-1.46109	5.0681	53.5716	2.49e-13	5.64e-12	QDZ92722.1	hypothetical protein
D0436_09370	-1.47242	8.0214	48.1337	3.98e-12	7e-11	QDZ90660.1	NADP-dependent phosphogluconate dehydrogenase
D0436_17270	-1.47624	4.50013	20.9438	4.73e-06	2.78e-05	QDZ92060.1	VOC family protein
D0436_00015	-1.49727	4.44564	29.0717	6.97e-08	5.71e-07	QDZ88964.1	TonB-dependent receptor
D0436_21265	-1.50295	0.0938187	4.77984	0.0287947	0.0624888	QDZ92787.1	cytochrome o ubiquinol oxidase subunit IV
D0436_22260	-1.5167	2.93213	14.1887	0.000165359	0.000691557	QDZ92955.1	hypothetical protein
D0436_17350	-1.51886	0.596044	4.43121	0.0352875	0.0736832	QDZ92076.1	DUF3302 domain-containing protein
D0436_18505	-1.52171	3.94949	54.9071	1.26e-13	3.03e-12	QDZ92286.1	DUF4124 domain-containing protein
D0436_00645	-1.52459	1.85436	17.8712	2.36e-05	0.000120733	QDZ93137.1	hypothetical protein
D0436_03455	-1.52834	3.41287	49.3297	2.16e-12	4.09e-11	QDZ89594.1	GNAT family N-acetyltransferase
D0436_22885	-1.53037	2.90338	21.2076	4.12e-06	2.47e-05	QDZ93056.1	hypothetical protein
D0436_22890	-1.54197	2.44961	19.6243	9.43e-06	5.19e-05	QDZ93057.1	Tat pathway signal sequence
D0436_11415	-1.54713	5.59091	52.9061	3.5e-13	7.75e-12	QDZ91023.1	histidinol dehydrogenase
D0436_15065	-1.54893	4.03562	24.4758	7.52e-07	5.21e-06	QDZ91670.1	DUF3192 domain-containing protein
D0436_16815	-1.55013	7.414	40.5776	1.89e-10	2.58e-09	QDZ91984.1	efflux RND transporter periplasmic adaptor subunit
D0436_21395	-1.55237	4.83907	45.0105	1.96e-11	3.1e-10	QDZ92809.1	DUF3612 domain-containing protein
D0436_02240	-1.55255	7.37341	5.23916	0.022084	0.0500938	QDZ89368.1	cytochrome B
D0436_12190	-1.55385	7.26968	36.1176	1.86e-09	2.08e-08	QDZ91165.1	S9 family peptidase
D0436_02230	-1.55391	7.54532	6.50125	0.0107799	0.0275626	QDZ89366.1	diacylglycerol kinase
D0436_08030	-1.56491	6.38685	74.511	6.03e-18	2.71e-16	QDZ90425.1	amidohydrolase
D0436_21180	-1.57627	7.76671	81.8103	1.5e-19	9.33e-18	QDZ92773.1	two-component system response regulator OmpR
D0436_13945	-1.57713	6.42565	61.3492	4.78e-15	1.38e-13	QDZ91469.1	N-acetyltransferase
D0436_05800	-1.57812	6.55443	27.9069	1.27e-07	1e-06	QDZ90031.1	adenylyl-sulfate kinase
D0436_01855	-1.58294	1.81992	19.8038	8.58e-06	4.81e-05	QDZ93145.1	benzoate transporter BenE
D0436_05475	-1.59354	5.11249	64.7922	8.32e-16	2.67e-14	QDZ89973.1	PH domain-containing protein
D0436_17265	-1.5937	4.28792	16.7142	4.35e-05	0.000208526	QDZ92059.1	NADPH-dependent oxidoreductase
D0436_08895	-1.59876	3.96709	51.9585	5.67e-13	1.19e-11	QDZ90579.1	cation acetate symporter
D0436_13390	-1.60094	7.06278	73.5462	9.83e-18	4.33e-16	QDZ91369.1	helix-turn-helix transcriptional regulator
D0436_09465	-1.60713	4.97547	21.9926	2.74e-06	1.7e-05	QDZ93206.1	efflux RND transporter periplasmic adaptor subunit
D0436_22115	-1.61369	-0.00809135	3.96184	0.0465428	0.0925762	QDZ92931.1	hypothetical protein
D0436_02235	-1.62922	6.632	5.93816	0.0148165	0.0359252	QDZ89367.1	DUF1924 domain-containing protein
D0436_06005	-1.63567	8.95257	50.8325	1.01e-12	2.01e-11	QDZ90069.1	S46 family peptidase
D0436_06585	-1.64012	2.45637	15.6017	7.82e-05	0.000354142	QDZ90164.1	DUF2271 domain-containing protein
D0436_17695	-1.64714	2.79283	20.4269	6.2e-06	3.57e-05	QDZ93306.1	HlyD family efflux transporter periplasmic adaptor subunit
D0436_00770	-1.66519	2.58574	11.2937	0.00077771	0.00275763	QDZ89102.1	hypothetical protein
D0436_12645	-1.66586	7.27898	52.252	4.88e-13	1.05e-11	QDZ91241.1	DUF885 domain-containing protein
D0436_06580	-1.6664	3.12292	24.1625	8.85e-07	6.06e-06	QDZ90163.1	peptidase
D0436_21210	-1.68074	5.0502	14.4177	0.000146423	0.000622512	QDZ92777.1	GlyGly-CTERM sorting domain-containing protein
D0436_02495	-1.68743	5.55517	60.9904	5.74e-15	1.64e-13	NA	NA
D0436_05370	-1.68762	5.54017	29.9184	4.51e-08	3.86e-07	QDZ89952.1	P-II family nitrogen regulator
D0436_09015	-1.69361	6.16526	78.5503	7.8e-19	4.05e-17	QDZ90598.1	sulfate transporter CysZ
D0436_02540	-1.69912	3.28593	33.6816	6.49e-09	6.62e-08	QDZ89421.1	AraC family transcriptional regulator
D0436_22040	-1.7046	1.84798	18.8159	1.44e-05	7.69e-05	QDZ92917.1	ferredoxin
D0436_05190	-1.71233	4.57543	59.5742	1.18e-14	3.27e-13	QDZ89917.1	TonB-dependent receptor
D0436_14705	-1.73676	4.83421	30.3399	3.63e-08	3.19e-07	QDZ91599.1	FAD-binding protein
D0436_20450	-1.74025	5.15075	62.2587	3.01e-15	8.94e-14	QDZ92644.1	class I adenylate cyclase
D0436_15210	-1.74094	4.08732	45.4392	1.57e-11	2.53e-10	QDZ91697.1	MFS transporter
D0436_05860	-1.7477	8.00984	30.08	4.15e-08	3.59e-07	QDZ90042.1	amino acid ABC transporter ATP-binding protein
D0436_18440	-1.74817	4.13787	61.5773	4.26e-15	1.25e-13	QDZ92274.1	TAT leader-containing periplasmic protein
D0436_20235	-1.74837	8.21701	34.4747	4.32e-09	4.53e-08	QDZ92602.1	amino-acid N-acetyltransferase
D0436_05985	-1.7541	12.6001	39.7894	2.83e-10	3.68e-09	QDZ90065.1	catalase
D0436_15155	-1.75634	0.907082	9.56448	0.00198379	0.00624334	QDZ91688.1	hypothetical protein
D0436_11060	-1.76117	6.31583	43.6034	4.02e-11	6.09e-10	QDZ90960.1	PepSY domain-containing protein
D0436_17995	-1.76178	12.992	50.8977	9.73e-13	1.97e-11	QDZ92194.1	peroxiredoxin
D0436_15520	-1.76705	3.86046	23.5814	1.2e-06	8e-06	QDZ91758.1	glycogen/starch/alpha-glucan phosphorylase
D0436_11650	-1.77388	5.10371	39.1783	3.87e-10	4.9e-09	QDZ91068.1	cold shock domain-containing protein CspD
D0436_15305	-1.78645	6.53149	110.781	6.61e-26	9.61e-24	QDZ91716.1	phosphate regulon transcriptional regulatory protein PhoB
D0436_22235	-1.79713	1.0603	12.0616	0.00051472	0.00192557	NA	NA
D0436_00960	-1.79935	3.08548	37.4368	9.44e-10	1.1e-08	QDZ89138.1	hypothetical protein
D0436_18055	-1.80149	5.68814	64.0755	1.2e-15	3.76e-14	QDZ92206.1	efflux RND transporter periplasmic adaptor subunit
D0436_08770	-1.80335	6.57123	54.5099	1.55e-13	3.65e-12	QDZ90559.1	signal peptidase I
D0436_17830	-1.8037	3.75259	57.1825	3.97e-14	1.03e-12	QDZ92162.1	hypothetical protein
D0436_06915	-1.8138	4.12525	28.9266	7.52e-08	6.13e-07	QDZ90216.1	DUF3649 domain-containing protein
D0436_05870	-1.81663	8.27233	32.2343	1.37e-08	1.29e-07	QDZ90044.1	basic amino acid ABC transporter substrate-binding protein
D0436_16015	-1.82879	4.35589	46.5961	8.72e-12	1.46e-10	QDZ91841.1	DUF962 domain-containing protein
D0436_12020	-1.83584	6.65056	37.4343	9.45e-10	1.1e-08	QDZ91133.1	DNA-binding response regulator
D0436_05865	-1.84933	6.82963	48.963	2.61e-12	4.74e-11	QDZ90043.1	amino acid ABC transporter permease
D0436_15515	-1.85239	3.71311	19.2189	1.17e-05	6.36e-05	QDZ91757.1	glucose-1-phosphate adenylyltransferase
D0436_18525	-1.85354	1.05273	11.0934	0.000866332	0.00301351	QDZ93316.1	hypothetical protein
D0436_17320	-1.85627	7.67238	51.6688	6.57e-13	1.37e-11	QDZ92070.1	cysteine synthase CysM
D0436_04285	-1.87118	2.59983	23.5433	1.22e-06	8.15e-06	QDZ89752.1	hypothetical protein
D0436_06190	-1.87734	5.27799	48.2134	3.82e-12	6.78e-11	QDZ90099.1	methyl-accepting chemotaxis protein
D0436_20605	-1.8849	4.5016	22.6316	1.96e-06	1.26e-05	QDZ92672.1	LysR family transcriptional regulator
D0436_08990	-1.89107	11.531	59.829	1.03e-14	2.89e-13	QDZ90593.1	cysteine synthase A
D0436_04730	-1.899	5.88214	81.5521	1.71e-19	1.05e-17	QDZ89831.1	alkaline phosphatase
D0436_02045	-1.89957	7.5261	58.5466	1.99e-14	5.28e-13	QDZ89336.1	acetolactate synthase 2 catalytic subunit
D0436_07120	-1.91476	6.81547	37.9429	7.28e-10	8.66e-09	QDZ90253.1	DUF885 domain-containing protein
D0436_09010	-1.91784	4.59687	38.4174	5.71e-10	7.08e-09	QDZ90597.1	hypothetical protein
D0436_06895	-1.92725	8.43131	81.8563	1.46e-19	9.25e-18	QDZ90212.1	peptidase S41
D0436_17105	-1.92769	5.7105	51.6292	6.7e-13	1.39e-11	QDZ92032.1	DUF3545 family protein
D0436_17335	-1.93558	5.2795	39.8182	2.79e-10	3.64e-09	QDZ92073.1	sulfate ABC transporter permease subunit CysW
D0436_16095	-1.94634	4.42483	53.6203	2.43e-13	5.53e-12	QDZ91857.1	hypothetical protein
D0436_10535	-1.94909	9.04036	103.222	3e-24	3.63e-22	QDZ90870.1	alanine dehydrogenase
D0436_14565	-1.96067	-0.296231	4.93324	0.0263448	0.0579214	QDZ93271.1	hypothetical protein
D0436_05240	-1.96282	5.07891	25.3342	4.82e-07	3.46e-06	QDZ89927.1	GTP pyrophosphokinase
D0436_15145	-1.96806	2.76433	26.047	3.33e-07	2.48e-06	QDZ91686.1	hypothetical protein
D0436_01035	-1.97579	4.56627	34.2479	4.85e-09	5.04e-08	QDZ89153.1	AbgT family transporter
D0436_13940	-1.97611	4.29572	55.6061	8.85e-14	2.18e-12	QDZ91468.1	GNAT family N-acetyltransferase
D0436_10590	-1.97632	0.137054	5.29425	0.021396	0.0488891	QDZ90881.1	STAS domain-containing protein
D0436_19370	-1.98268	4.30786	36.0086	1.96e-09	2.17e-08	QDZ93323.1	transcriptional regulator SlyA
D0436_22865	-1.99583	5.45871	52.7202	3.85e-13	8.47e-12	QDZ93053.1	chromate efflux transporter
D0436_15140	-2.0094	0.771323	6.7403	0.00942586	0.0244914	QDZ91685.1	hypothetical protein
D0436_17930	-2.01869	7.67832	30.2394	3.82e-08	3.34e-07	QDZ92181.1	organic hydroperoxide resistance protein
D0436_05185	-2.02317	2.54451	37.2413	1.04e-09	1.2e-08	QDZ89916.1	peptidase S51
D0436_11735	-2.02418	0.481361	6.24542	0.0124515	0.0311966	QDZ91084.1	transposase
D0436_18000	-2.02523	12.0522	55.4927	9.38e-14	2.29e-12	QDZ92195.1	alkyl hydroperoxide reductase subunit F
D0436_15525	-2.03949	3.22345	36.2307	1.75e-09	1.97e-08	QDZ91759.1	glycogen debranching enzyme GlgX
D0436_00195	-2.04734	6.91168	53.3599	2.78e-13	6.24e-12	QDZ88999.1	amidohydrolase
D0436_03560	-2.04833	4.64208	28.6699	8.58e-08	6.89e-07	QDZ89615.1	hypothetical protein
D0436_02285	-2.05856	11.1102	34.8087	3.64e-09	3.84e-08	QDZ89376.1	hypothetical protein
D0436_02280	-2.06359	7.88872	31.0648	2.5e-08	2.24e-07	QDZ89375.1	DNA-binding response regulator
D0436_04490	-2.06903	7.11481	43.2176	4.9e-11	7.24e-10	QDZ89790.1	hypothetical protein
D0436_15285	-2.07548	7.61423	64.0863	1.19e-15	3.76e-14	QDZ91712.1	glutathione peroxidase
D0436_15935	-2.08495	8.38178	97.8814	4.44e-23	4.51e-21	QDZ91828.1	leucyl aminopeptidase
D0436_11410	-2.09708	6.06491	112.389	2.94e-26	4.57e-24	QDZ93228.1	ATP phosphoribosyltransferase
D0436_01845	-2.09952	0.972598	14.4631	0.000142934	0.000609462	QDZ89303.1	rhodanese-like domain-containing protein
D0436_09130	-2.10063	5.69109	79.0107	6.18e-19	3.33e-17	QDZ90619.1	hypothetical protein
D0436_05305	-2.10689	3.62982	68.0438	1.6e-16	5.96e-15	QDZ89940.1	porin family protein
D0436_17330	-2.11319	7.29258	44.6571	2.35e-11	3.68e-10	QDZ92072.1	sulfate/thiosulfate ABC transporter permease CysT
D0436_21740	-2.13619	5.16117	175.166	5.51e-40	4e-37	QDZ92868.1	copper-translocating P-type ATPase
D0436_20335	-2.13754	1.30211	7.70601	0.00550372	0.0153892	QDZ92621.1	hypothetical protein
D0436_03160	-2.14254	3.81007	75.6574	3.37e-18	1.55e-16	QDZ89539.1	hypothetical protein
D0436_15570	-2.14269	4.94921	36.4184	1.59e-09	1.79e-08	QDZ91767.1	acyl-CoA thioesterase
D0436_16365	-2.14844	8.33651	11.6829	0.000630768	0.00229859	QDZ91905.1	MFS transporter
D0436_17815	-2.17413	3.30231	69.1429	9.16e-17	3.5e-15	QDZ92159.1	hypothetical protein
D0436_01540	-2.17965	10.1822	38.1491	6.55e-10	7.96e-09	QDZ89246.1	N-acetyl-gamma-glutamyl-phosphate reductase
D0436_16615	-2.18293	6.77201	65.7837	5.03e-16	1.7e-14	QDZ91947.1	LysM peptidoglycan-binding domain-containing protein
D0436_20905	-2.19047	4.93409	111.85	3.85e-26	5.8e-24	QDZ92728.1	tryptophan--tRNA ligase
D0436_15970	-2.20924	6.67657	99.1118	2.39e-23	2.54e-21	QDZ91832.1	bifunctional chorismate mutase/prephenate dehydrogenase
D0436_15160	-2.21625	4.92959	19.1402	1.21e-05	6.6e-05	QDZ91689.1	BON domain-containing protein
D0436_19290	-2.22868	10.8329	39.5886	3.14e-10	4.06e-09	QDZ92427.1	catalase/peroxidase HPI
D0436_06400	-2.24654	11.9478	76.3202	2.41e-18	1.17e-16	QDZ90139.1	DNA starvation/stationary phase protection protein
D0436_16160	-2.2641	10.6095	34.8119	3.63e-09	3.84e-08	QDZ91869.1	glutamate synthase large subunit
D0436_02735	-2.27438	7.25308	101.884	5.89e-24	6.59e-22	QDZ89458.1	AMP-dependent synthetase
D0436_07195	-2.28144	4.15859	51.2021	8.33e-13	1.7e-11	QDZ90268.1	hypothetical protein
D0436_13170	-2.2875	6.12199	33.0958	8.77e-09	8.66e-08	QDZ91328.1	hypothetical protein
D0436_01545	-2.29974	8.40554	60.3855	7.8e-15	2.21e-13	QDZ89247.1	acetylglutamate kinase
D0436_03085	-2.30534	5.07333	69.9623	6.04e-17	2.42e-15	QDZ89524.1	prohibitin family protein
D0436_06220	-2.30597	4.89707	56.3098	6.19e-14	1.55e-12	QDZ90105.1	hypothetical protein
D0436_08715	-2.3154	7.99322	62.6735	2.44e-15	7.39e-14	QDZ90548.1	lipase
D0436_22870	-2.3542	5.86807	61.7028	3.99e-15	1.18e-13	QDZ93361.1	chromate resistance protein
D0436_03585	-2.36163	6.31072	95.7828	1.28e-22	1.17e-20	QDZ89620.1	hypothetical protein
D0436_21725	-2.3741	9.33344	37.9298	7.33e-10	8.69e-09	QDZ92865.1	DUF2061 domain-containing protein
D0436_18865	-2.39305	6.41944	51.4552	7.32e-13	1.51e-11	QDZ92349.1	transposase
D0436_17525	-2.43312	4.04733	50.2277	1.37e-12	2.68e-11	QDZ92110.1	thiol:disulfide interchange protein
D0436_17260	-2.43497	4.86998	29.481	5.65e-08	4.7e-07	QDZ92058.1	transcriptional regulator
D0436_20880	-2.43516	4.18962	49.2142	2.29e-12	4.25e-11	QDZ92723.1	DUF2057 domain-containing protein
D0436_19925	-2.44513	8.94214	71.4414	2.86e-17	1.21e-15	QDZ92547.1	TonB-dependent receptor
D0436_11495	-2.48765	5.91911	105.387	1e-24	1.29e-22	QDZ91038.1	DUF1329 domain-containing protein
D0436_01615	-2.4958	1.71909	16.9257	3.89e-05	0.0001903	QDZ89261.1	DUF2970 domain-containing protein
D0436_16480	-2.52299	0.379401	5.83247	0.015733	0.0377842	QDZ91925.1	4Fe-4S dicluster domain-containing protein
D0436_02265	-2.52749	7.90939	86.7948	1.2e-20	8.75e-19	QDZ89373.1	aldehyde dehydrogenase
D0436_18660	-2.5402	5.14011	96.675	8.17e-23	7.58e-21	QDZ92314.1	OXA-48 family class D beta-lactamase
D0436_02560	-2.5569	4.72589	35.4384	2.63e-09	2.83e-08	QDZ89425.1	hypothetical protein
D0436_15295	-2.60422	7.23596	236.605	2.16e-53	3.14e-50	QDZ91714.1	phosphate ABC transporter substrate-binding protein PstS family protein
D0436_05365	-2.62205	5.64661	67.4872	2.12e-16	7.77e-15	QDZ93170.1	ammonium transporter
D0436_08480	-2.62366	4.55634	69.9576	6.06e-17	2.42e-15	QDZ90505.1	alanine:cation symporter family protein
D0436_01555	-2.62601	11.0358	55.2601	1.06e-13	2.56e-12	QDZ89249.1	argininosuccinate synthase
D0436_04040	-2.64852	0.0902971	7.4309	0.00641132	0.0175777	QDZ89706.1	plasmid-related protein
D0436_01550	-2.65125	9.73224	92.9278	5.42e-22	4.64e-20	QDZ89248.1	ornithine carbamoyltransferase
D0436_03645	-2.66104	3.97017	46.3141	1.01e-11	1.66e-10	QDZ89632.1	hypothetical protein
D0436_21190	-2.6788	3.80769	97.2382	6.15e-23	5.83e-21	QDZ92775.1	HAMP domain-containing protein
D0436_13605	-2.68451	8.93681	76.6255	2.07e-18	1.02e-16	QDZ91405.1	patatin family protein
D0436_15580	-2.69273	6.12894	122.14	2.15e-28	4.69e-26	QDZ91769.1	malate synthase A
D0436_04070	-2.73097	9.17518	76.12	2.67e-18	1.26e-16	QDZ89711.1	hypothetical protein
D0436_17810	-2.73601	7.43186	13.7693	0.00020669	0.000850551	QDZ92158.1	methionine synthase
D0436_05455	-2.73983	7.96236	80.7487	2.56e-19	1.51e-17	QDZ89969.1	GlyGly-CTERM sorting domain-containing protein
D0436_05745	-2.74885	7.00356	47.9057	4.47e-12	7.74e-11	QDZ90022.1	phosphoadenylyl-sulfate reductase
D0436_15535	-2.75684	6.06327	97.3408	5.84e-23	5.66e-21	QDZ91760.1	4-alpha-glucanotransferase
D0436_04530	-2.75785	8.98822	90.9308	1.49e-21	1.16e-19	QDZ89798.1	iron ABC transporter substrate-binding protein
D0436_12820	-2.75796	5.28823	127.052	1.81e-29	4.64e-27	QDZ91273.1	proteobacterial dedicated sortase system response regulator
D0436_16610	-2.7661	7.89512	82.1639	1.25e-19	8.15e-18	QDZ91946.1	RNA polymerase sigma factor RpoS
D0436_08085	-2.76611	5.43498	102.227	4.95e-24	5.68e-22	QDZ90436.1	TRAP transporter large permease subunit
D0436_14895	-2.77462	4.99211	43.7623	3.71e-11	5.67e-10	QDZ91636.1	DUF885 domain-containing protein
D0436_02090	-2.80566	4.59103	69.2332	8.75e-17	3.41e-15	QDZ89344.1	cell envelope integrity protein CreD
D0436_04075	-2.87311	9.27525	74.3975	6.39e-18	2.84e-16	QDZ89712.1	GTP-binding protein
D0436_08890	-2.90074	1.05008	27.7696	1.37e-07	1.07e-06	QDZ90578.1	DUF4212 domain-containing protein
D0436_17325	-2.90913	10.229	66.5962	3.33e-16	1.2e-14	QDZ92071.1	sulfate ABC transporter substrate-binding protein
D0436_14465	-2.91082	3.79352	54.3131	1.71e-13	3.99e-12	QDZ91561.1	ABC transporter ATP-binding protein
D0436_21400	-2.91268	4.95665	66.7176	3.13e-16	1.14e-14	QDZ92810.1	malate synthase
D0436_05795	-2.92876	7.0559	56.4907	5.65e-14	1.44e-12	QDZ90030.1	SLC13 family permease
D0436_15530	-2.93594	4.54707	56.6955	5.09e-14	1.31e-12	QDZ93277.1	1,4-alpha-glucan branching protein GlgB
D0436_03740	-2.95197	5.11529	38.107	6.7e-10	8.05e-09	QDZ89651.1	(2Fe-2S)-binding protein
D0436_08095	-2.95359	7.51078	118.151	1.61e-27	3.05e-25	QDZ90438.1	DctP family TRAP transporter solute-binding subunit
D0436_04355	-2.95967	6.17073	50.3479	1.29e-12	2.53e-11	QDZ89765.1	TonB-dependent receptor
D0436_21410	-3.02872	4.65547	54.8656	1.29e-13	3.08e-12	QDZ93340.1	hypothetical protein
D0436_05735	-3.03436	10.335	79.24	5.5e-19	3.04e-17	QDZ90020.1	assimilatory sulfite reductase (NADPH) flavoprotein subunit
D0436_15975	-3.05621	7.71161	80.3149	3.19e-19	1.86e-17	QDZ91833.1	3-deoxy-7-phosphoheptulonate synthase
D0436_04750	-3.07898	5.83961	52.6635	3.96e-13	8.63e-12	QDZ89835.1	azurin
D0436_17290	-3.08626	6.57443	13.0256	0.000307258	0.00121181	QDZ92064.1	MipA/OmpV family protein
D0436_04455	-3.09436	4.95094	66.5479	3.41e-16	1.22e-14	QDZ89783.1	P-II family nitrogen regulator
D0436_18450	-3.16486	-0.160562	8.14814	0.00431053	0.0123457	QDZ92276.1	YheU family protein
D0436_08055	-3.18221	8.32583	39.3932	3.47e-10	4.45e-09	QDZ90430.1	M3 family peptidase
D0436_05780	-3.21304	9.42946	65.7737	5.06e-16	1.7e-14	QDZ90027.1	uroporphyrinogen-III C-methyltransferase
D0436_13185	-3.26644	8.2206	78.1526	9.54e-19	4.89e-17	QDZ91331.1	TonB-dependent receptor
D0436_16100	-3.30062	5.61932	49.1511	2.37e-12	4.33e-11	QDZ91858.1	Na+/H+ antiporter NhaA
D0436_05740	-3.32053	9.65811	68.6309	1.19e-16	4.46e-15	QDZ90021.1	assimilatory sulfite reductase (NADPH) hemoprotein subunit
D0436_04460	-3.40261	6.57728	73.2445	1.15e-17	4.95e-16	QDZ89784.1	ammonium transporter
D0436_06070	-3.40725	5.70782	102.888	3.55e-24	4.18e-22	QDZ90078.1	transcription elongation factor GreAB
D0436_11500	-3.43071	7.12173	69.9193	6.18e-17	2.45e-15	QDZ91039.1	DUF1302 domain-containing protein
D0436_05785	-3.43089	8.71012	76.0978	2.7e-18	1.26e-16	QDZ90028.1	sulfate adenylyltransferase subunit 2
D0436_05790	-3.43872	9.14035	56.1582	6.69e-14	1.67e-12	QDZ90029.1	sulfate adenylyltransferase subunit CysN
D0436_14095	-3.5356	9.14737	63.8418	1.35e-15	4.2e-14	QDZ91496.1	TonB-dependent receptor
D0436_08090	-3.53905	4.33435	88.6535	4.7e-21	3.48e-19	QDZ90437.1	TRAP transporter small permease
D0436_20665	-3.5654	0.540321	16.8687	4.01e-05	0.000194358	QDZ92684.1	LysR family transcriptional regulator
D0436_12805	-3.59298	2.62987	43.3513	4.57e-11	6.83e-10	QDZ91270.1	class GN sortase
D0436_14700	-3.60155	4.68191	69.1519	9.12e-17	3.5e-15	QDZ91598.1	sensor domain-containing diguanylate cyclase
D0436_15100	-3.6202	3.55056	58.825	1.72e-14	4.69e-13	QDZ91677.1	hypothetical protein
D0436_12810	-4.86311	5.09008	121.933	2.39e-28	4.96e-26	QDZ91271.1	marine proteobacterial sortase target protein
D0436_01415	-4.92246	3.8545	17.6591	2.64e-05	0.000134482	QDZ89222.1	50S ribosomal protein L30
D0436_12815	-5.11342	5.05929	139.632	3.2e-32	9.98e-30	QDZ91272.1	sortase-associated OmpA-like protein PdsO

## Sheet: #40_6h-VS-WT_6h
GeneID	logFC	logCPM	LR	PValue	FDR	product_accession	name
D0436_16335	4.50492	8.21011	15.9402	6.54e-05	0.000497669	QDZ91900.1	30S ribosomal protein S21
D0436_17495	3.62107	9.37258	22.8939	1.71e-06	2.13e-05	QDZ92104.1	octaprenyl diphosphate synthase
D0436_17615	3.55316	7.42745	20.8864	4.87e-06	5.31e-05	QDZ92126.1	DUF924 domain-containing protein
D0436_19500	2.4144	4.2805	114.722	9.05e-27	2.82e-24	QDZ92466.1	APC family permease
D0436_12560	2.06788	2.10471	28.9713	7.35e-08	1.3e-06	QDZ91230.1	hypothetical protein
D0436_09640	1.74873	-0.081894	4.3664	0.0366543	0.0960853	QDZ90708.1	type IV toxin-antitoxin system YeeU family antitoxin
D0436_07255	1.60175	1.99041	15.2354	9.49e-05	0.00068066	QDZ90279.1	CopG family transcriptional regulator
D0436_22290	1.57409	2.07585	14.8101	0.000118895	0.00082583	QDZ92961.1	hypothetical protein
D0436_22380	1.5649	2.67505	26.5705	2.54e-07	3.86e-06	QDZ92975.1	AAA family ATPase
D0436_11920	1.56169	5.82316	85.8424	1.95e-20	3.27e-18	QDZ91116.1	hypothetical protein
D0436_18590	1.49823	0.161714	4.81488	0.0282151	0.0776984	QDZ92302.1	prepilin-type N-terminal cleavage/methylation domain-containing protein
D0436_22385	1.48622	1.03879	8.75647	0.00308505	0.0128775	NA	NA
D0436_04950	1.468	0.814216	4.32525	0.0375508	0.0980492	QDZ89872.1	hypothetical protein
D0436_20785	1.46546	11.1416	23.7435	1.1e-06	1.44e-05	QDZ92705.1	hypothetical protein
D0436_11355	1.38806	6.27301	106.058	7.16e-25	1.74e-22	QDZ91014.1	lauroyl-Kdo(2)-lipid IV(A) myristoyltransferase
D0436_03055	1.38643	9.14799	29.8804	4.6e-08	8.53e-07	QDZ89518.1	hypothetical protein
D0436_14030	1.37131	2.92306	14.3657	0.000150517	0.00099932	QDZ91483.1	hypothetical protein
D0436_09085	1.35961	2.07143	18.5732	1.64e-05	0.000155043	QDZ90610.1	hypothetical protein
D0436_18580	1.35314	1.3803	6.1503	0.013139	0.0423281	QDZ92300.1	prepilin-type N-terminal cleavage/methylation domain-containing protein
D0436_07985	1.33298	6.1001	95.5405	1.45e-22	2.87e-20	QDZ90416.1	hypothetical protein
D0436_01735	1.33073	0.467334	4.91472	0.0266288	0.073984	QDZ89282.1	hypothetical protein
D0436_13415	1.3184	0.34424	4.52356	0.0334311	0.0890272	QDZ91373.1	hypothetical protein
D0436_05005	1.31822	5.9922	60.7018	6.64e-15	4.99e-13	QDZ89883.1	tRNA dihydrouridine(20/20a) synthase DusA
D0436_10290	1.3075	0.948785	5.16443	0.023054	0.0659805	QDZ90824.1	CRISPR-associated endonuclease Cas2
D0436_15460	1.3052	8.9729	78.5338	7.86e-19	1.11e-16	QDZ91746.1	AAA family ATPase
D0436_17895	1.30437	7.91177	43.6046	4.02e-11	1.65e-09	QDZ92175.1	formate dehydrogenase subunit alpha
D0436_05635	1.29298	4.30627	26.3219	2.89e-07	4.32e-06	QDZ90003.1	sodium-dependent bicarbonate transport family permease
D0436_13425	1.2713	5.23285	38.3086	6.04e-10	1.86e-08	QDZ91374.1	DUF3187 family protein
D0436_14355	1.25938	2.20565	11.1367	0.000846357	0.00442133	QDZ91540.1	uracil-DNA glycosylase family protein
D0436_09075	1.25745	8.76684	51.8524	5.98e-13	3.07e-11	QDZ90609.1	sodium/proton antiporter NhaB
D0436_11135	1.24957	1.61117	7.92442	0.00487721	0.0186454	QDZ90974.1	hypothetical protein
D0436_13000	1.24945	6.9629	70.5506	4.49e-17	5.02e-15	QDZ91297.1	adenine phosphoribosyltransferase
D0436_07980	1.24902	7.83142	69.6567	7.06e-17	7.51e-15	QDZ90415.1	YjbH domain-containing protein
D0436_13700	1.23769	4.00195	32.6074	1.13e-08	2.48e-07	QDZ91423.1	SulP family inorganic anion transporter
D0436_07990	1.23343	6.366	90.6591	1.71e-21	3.1e-19	QDZ90417.1	YjbF family lipoprotein
D0436_08835	1.23266	9.3283	54.4053	1.63e-13	9.49e-12	QDZ90571.1	pyruvate formate lyase 1-activating protein
D0436_02885	1.21746	3.38766	17.7835	2.48e-05	0.000218565	QDZ89486.1	hypothetical protein
D0436_01135	1.21557	0.99115	6.33976	0.0118061	0.0388958	QDZ89173.1	GNAT family N-acetyltransferase
D0436_17720	1.20745	7.69159	37.754	8.03e-10	2.41e-08	QDZ92142.1	DUF3144 domain-containing protein
D0436_04740	1.19154	1.78484	9.74592	0.00179721	0.00817458	QDZ89833.1	glycerophosphodiester phosphodiesterase
D0436_19085	1.18067	3.32954	24.5408	7.28e-07	1e-05	QDZ92388.1	hypothetical protein
D0436_01740	1.16791	6.77102	25.727	3.93e-07	5.74e-06	QDZ89283.1	cupin domain-containing protein
D0436_05340	1.1579	3.82809	29.1878	6.57e-08	1.17e-06	QDZ89947.1	porin
D0436_19415	1.14871	11.6706	19.8999	8.16e-06	8.36e-05	QDZ92451.1	thiosulfate reductase PhsA
D0436_21465	1.13804	2.32168	9.71205	0.00183063	0.00831794	NA	NA
D0436_13820	1.13551	4.06609	19.8474	8.39e-06	8.48e-05	QDZ91447.1	DUF2492 family protein
D0436_18875	1.11869	3.76357	22.0171	2.7e-06	3.19e-05	QDZ92351.1	hypothetical protein
D0436_06170	1.11091	6.34092	33.6549	6.58e-09	1.59e-07	QDZ93181.1	FAD:protein FMN transferase
D0436_03810	1.1077	10.1467	25.243	5.05e-07	7.16e-06	QDZ89661.1	hypothetical protein
D0436_00010	1.09635	6.39002	37.9295	7.33e-10	2.22e-08	QDZ88963.1	DeoR family transcriptional regulator
D0436_17440	1.08752	3.47556	20.2181	6.91e-06	7.23e-05	QDZ92094.1	Co2+/Mg2+ efflux protein ApaG
D0436_08825	1.08426	9.82981	53.3747	2.76e-13	1.52e-11	QDZ90569.1	acetate kinase
D0436_20595	1.08012	4.80185	38.5129	5.44e-10	1.68e-08	QDZ92670.1	DUF4424 domain-containing protein
D0436_19575	1.0737	2.34252	11.3047	0.000773127	0.00410265	QDZ92481.1	MSHA biogenesis protein MshP
D0436_04735	1.07282	6.4119	42.0146	9.06e-11	3.47e-09	QDZ89832.1	hypoxanthine phosphoribosyltransferase
D0436_11895	1.07008	1.97828	6.7728	0.00925573	0.0316903	QDZ91111.1	zinc-binding protein
D0436_17285	1.06358	7.82905	41.0603	1.48e-10	5.41e-09	QDZ92063.1	hypothetical protein
D0436_06680	1.06326	6.90595	56.7427	4.97e-14	3.14e-12	QDZ90179.1	tRNA pseudouridine(55) synthase TruB
D0436_11475	1.06306	6.96064	64.0309	1.22e-15	1.01e-13	QDZ91034.1	quinone-dependent dihydroorotate dehydrogenase
D0436_06835	1.0606	13.2272	19.4035	1.06e-05	0.00010372	QDZ90202.1	ribosome-associated translation inhibitor RaiA
D0436_17935	1.05413	8.47171	26.5925	2.51e-07	3.83e-06	QDZ92182.1	cytochrome C biosynthesis protein
D0436_19405	1.05404	10.2515	22.2667	2.37e-06	2.84e-05	QDZ92449.1	polysulfide reductase
D0436_12030	1.04642	6.19766	36.8796	1.26e-09	3.63e-08	QDZ91135.1	hypothetical protein
D0436_09115	1.04094	6.05496	51.8893	5.87e-13	3.05e-11	QDZ90616.1	uracil-xanthine permease
D0436_16305	1.02562	5.84167	43.9486	3.37e-11	1.41e-09	QDZ91895.1	SAM-dependent methyltransferase
D0436_20775	1.02123	9.36336	21.1321	4.29e-06	4.77e-05	QDZ92703.1	4Fe-4S dicluster domain-containing protein
D0436_10155	1.01623	5.27952	22.4228	2.19e-06	2.64e-05	QDZ90799.1	LysR family transcriptional regulator
D0436_10630	1.01551	4.37345	21.874	2.91e-06	3.39e-05	QDZ90889.1	elongation factor P maturation arginine rhamnosyltransferase EarP
D0436_09670	1.0139	5.48383	35.8159	2.17e-09	5.84e-08	QDZ90712.1	type I-F CRISPR-associated protein Csy1
D0436_00005	1.0104	8.5277	33.4895	7.17e-09	1.71e-07	QDZ88962.1	glutamine--fructose-6-phosphate transaminase (isomerizing)
D0436_07275	1.00768	8.82162	31.4522	2.04e-08	4.27e-07	QDZ90283.1	NrfJ
D0436_11230	1.00329	5.92741	15.3633	8.87e-05	0.000643831	QDZ90990.1	hypothetical protein
D0436_08965	-1.00333	6.23925	40.3658	2.11e-10	7.35e-09	QDZ90591.1	bifunctional 3-hydroxydecanoyl-ACP dehydratase/trans-2-decenoyl-ACP isomerase
D0436_12645	-1.00467	7.27898	26.4446	2.71e-07	4.08e-06	QDZ91241.1	DUF885 domain-containing protein
D0436_00545	-1.00683	5.40543	17.9864	2.22e-05	0.000198462	QDZ89062.1	sucrose phosphorylase
D0436_03155	-1.00973	2.76752	12.1278	0.00049676	0.00282512	QDZ89538.1	hypothetical protein
D0436_06710	-1.01761	1.34166	5.237	0.0221114	0.0637896	QDZ90185.1	hypothetical protein
D0436_04475	-1.02172	8.04829	41.5207	1.17e-10	4.35e-09	QDZ89787.1	3-deoxy-7-phosphoheptulonate synthase
D0436_20235	-1.02455	8.21701	16.5608	4.71e-05	0.000377788	QDZ92602.1	amino-acid N-acetyltransferase
D0436_12190	-1.02532	7.26968	21.5879	3.38e-06	3.92e-05	QDZ91165.1	S9 family peptidase
D0436_19805	-1.02536	0.798523	4.51579	0.0335834	0.0893561	NA	NA
D0436_10855	-1.0271	1.91905	7.19022	0.00733018	0.0260589	QDZ90928.1	hypothetical protein
D0436_16815	-1.02764	7.414	24.5101	7.39e-07	1.02e-05	QDZ91984.1	efflux RND transporter periplasmic adaptor subunit
D0436_05745	-1.02928	7.00356	10.4439	0.00123057	0.00593777	QDZ90022.1	phosphoadenylyl-sulfate reductase
D0436_03560	-1.03076	4.64208	10.6365	0.00110879	0.0054774	QDZ89615.1	hypothetical protein
D0436_03140	-1.03194	7.25558	25.5283	4.36e-07	6.26e-06	QDZ89535.1	TAXI family TRAP transporter solute-binding subunit
D0436_04865	-1.0332	8.68604	30.9327	2.67e-08	5.37e-07	QDZ89856.1	Do family serine endopeptidase
D0436_14085	-1.03418	9.94827	46.2871	1.02e-11	4.46e-10	QDZ91494.1	MotA/TolQ/ExbB proton channel family protein
D0436_01040	-1.0409	7.73456	40.3145	2.16e-10	7.48e-09	QDZ89154.1	phosphoenolpyruvate carboxykinase
D0436_05240	-1.04102	5.07891	10.3532	0.00129254	0.00618885	QDZ89927.1	GTP pyrophosphokinase
D0436_09515	-1.04403	5.78578	30.5709	3.22e-08	6.35e-07	QDZ90687.1	nucleoside diphosphate kinase regulator
D0436_08990	-1.04699	11.531	25.8874	3.62e-07	5.3e-06	QDZ90593.1	cysteine synthase A
D0436_01405	-1.04795	7.53913	38.6852	4.98e-10	1.55e-08	QDZ89220.1	50S ribosomal protein L18
D0436_17270	-1.04823	4.50013	14.519	0.000138753	0.000941274	QDZ92060.1	VOC family protein
D0436_09370	-1.0497	8.0214	33.2887	7.94e-09	1.82e-07	QDZ90660.1	NADP-dependent phosphogluconate dehydrogenase
D0436_21395	-1.05126	4.83907	28.7772	8.12e-08	1.42e-06	QDZ92809.1	DUF3612 domain-containing protein
D0436_02875	-1.05203	1.82915	5.31732	0.0211145	0.0614829	QDZ89484.1	zinc-binding alcohol dehydrogenase family protein
D0436_05690	-1.05221	1.06067	3.93301	0.0473472	0.117013	NA	NA
D0436_20875	-1.054	5.0681	38.7438	4.83e-10	1.52e-08	QDZ92722.1	hypothetical protein
D0436_03085	-1.05957	5.07333	22.7006	1.89e-06	2.33e-05	QDZ89524.1	prohibitin family protein
D0436_13625	-1.06394	7.56622	34.5536	4.15e-09	1.05e-07	QDZ91409.1	NAD(P)-dependent oxidoreductase
D0436_12980	-1.06525	8.93172	37.3473	9.89e-10	2.91e-08	QDZ91294.1	molecular chaperone HtpG
D0436_13630	-1.06618	8.47395	34.231	4.89e-09	1.22e-07	QDZ91410.1	acyl-CoA thioesterase
D0436_05365	-1.06698	5.64661	17.6193	2.7e-05	0.000236189	QDZ93170.1	ammonium transporter
D0436_18860	-1.06835	5.87262	52.2712	4.83e-13	2.57e-11	QDZ92348.1	glycine zipper 2TM domain-containing protein
D0436_21310	-1.07197	3.87065	24.2462	8.48e-07	1.15e-05	QDZ92795.1	AbgT family transporter
D0436_18000	-1.07368	12.0522	22.2854	2.35e-06	2.82e-05	QDZ92195.1	alkyl hydroperoxide reductase subunit F
D0436_09015	-1.0774	6.16526	44.7625	2.22e-11	9.61e-10	QDZ90598.1	sulfate transporter CysZ
D0436_04535	-1.08155	4.06557	20.432	6.18e-06	6.53e-05	QDZ89799.1	iron ABC transporter permease
D0436_02685	-1.08265	4.47361	35.6404	2.37e-09	6.27e-08	QDZ89449.1	GntR family transcriptional regulator
D0436_00580	-1.08658	0.956088	4.3248	0.0375608	0.0980492	QDZ89068.1	ATP-binding cassette domain-containing protein
D0436_18055	-1.09392	5.68814	33.6667	6.54e-09	1.59e-07	QDZ92206.1	efflux RND transporter periplasmic adaptor subunit
D0436_23125	-1.09454	6.12561	65.1409	6.97e-16	6.08e-14	QDZ93094.1	recombinase family protein
D0436_00180	-1.09684	7.92997	54.6282	1.46e-13	8.58e-12	QDZ88996.1	glycine--tRNA ligase subunit beta
D0436_03135	-1.09932	5.40577	27.7635	1.37e-07	2.26e-06	QDZ89534.1	TRAP transporter permease
D0436_11985	-1.10097	7.77582	59.1456	1.46e-14	1.03e-12	QDZ91127.1	acetolactate synthase 3 large subunit
D0436_03420	-1.10331	4.4587	20.0369	7.6e-06	7.87e-05	QDZ89587.1	HlyD family efflux transporter periplasmic adaptor subunit
D0436_21180	-1.10399	7.76671	55.1125	1.14e-13	6.8e-12	QDZ92773.1	two-component system response regulator OmpR
D0436_14090	-1.10545	9.48313	51.4089	7.5e-13	3.72e-11	QDZ91495.1	DUF3450 domain-containing protein
D0436_05730	-1.10626	10.1796	30.561	3.24e-08	6.36e-07	QDZ90019.1	Re/Si-specific NAD(P)(+) transhydrogenase subunit alpha
D0436_18440	-1.10655	4.13787	36.1811	1.8e-09	4.9e-08	QDZ92274.1	TAT leader-containing periplasmic protein
D0436_21145	-1.11054	4.11566	27.1434	1.89e-07	2.99e-06	QDZ92768.1	M56 family peptidase
D0436_17695	-1.11431	2.79283	13.5191	0.000236151	0.00148002	QDZ93306.1	HlyD family efflux transporter periplasmic adaptor subunit
D0436_04995	-1.11445	5.69779	18.1561	2.04e-05	0.000184943	QDZ89881.1	TonB-dependent siderophore receptor
D0436_20825	-1.12257	1.98134	12.7888	0.000348703	0.00209222	QDZ92713.1	hypothetical protein
D0436_03585	-1.12335	6.31072	32.7978	1.02e-08	2.3e-07	QDZ89620.1	hypothetical protein
D0436_20890	-1.12997	5.61739	13.2148	0.000277753	0.00171366	QDZ92725.1	hypothetical protein
D0436_04545	-1.13039	7.58578	34.6419	3.96e-09	1.01e-07	QDZ89801.1	gamma-glutamyltransferase
D0436_22885	-1.13222	2.90338	16.2485	5.56e-05	0.000434269	QDZ93056.1	hypothetical protein
D0436_05605	-1.13759	6.88957	57.2206	3.9e-14	2.5e-12	QDZ89997.1	DUF2170 family protein
D0436_01430	-1.14349	4.4204	18.848	1.42e-05	0.000135713	QDZ89225.1	50S ribosomal protein L36
D0436_17520	-1.14625	6.3926	33.6308	6.66e-09	1.61e-07	QDZ92109.1	peptidase S10
D0436_03115	-1.15294	6.19853	35.7701	2.22e-09	5.94e-08	QDZ89530.1	thioredoxin TrxC
D0436_02495	-1.15421	5.55517	39.9774	2.57e-10	8.62e-09	NA	NA
D0436_06005	-1.15752	8.95257	34.9348	3.41e-09	8.85e-08	QDZ90069.1	S46 family peptidase
D0436_11505	-1.15896	3.04484	13.2069	0.000278924	0.00171846	QDZ91040.1	DUF2835 family protein
D0436_16615	-1.1636	6.77201	27.3098	1.73e-07	2.76e-06	QDZ91947.1	LysM peptidoglycan-binding domain-containing protein
D0436_10730	-1.16426	1.06199	5.13311	0.0234736	0.0667919	QDZ90908.1	cbb3-type cytochrome c oxidase subunit 3
D0436_06580	-1.16551	3.12292	16.9982	3.74e-05	0.000314461	QDZ90163.1	peptidase
D0436_12305	-1.16888	2.32896	8.73537	0.00312096	0.0129901	QDZ91185.1	acetyltransferase
D0436_11650	-1.16918	5.10371	23.9675	9.8e-07	1.32e-05	QDZ91068.1	cold shock domain-containing protein CspD
D0436_20725	-1.17194	7.31336	15.2666	9.34e-05	0.000671944	QDZ92694.1	hypothetical protein
D0436_20450	-1.17242	5.15075	40.2692	2.21e-10	7.6e-09	QDZ92644.1	class I adenylate cyclase
D0436_23130	-1.1785	5.30423	39.895	2.68e-10	8.92e-09	QDZ93095.1	hypothetical protein
D0436_05455	-1.17885	7.96236	23.0189	1.6e-06	2e-05	QDZ89969.1	GlyGly-CTERM sorting domain-containing protein
D0436_04450	-1.18112	3.69265	31.7073	1.79e-08	3.76e-07	QDZ89782.1	hydrolase
D0436_21230	-1.18869	6.23731	6.82423	0.00899294	0.0309054	QDZ92781.1	DUF3300 domain-containing protein
D0436_16860	-1.19281	5.6736	18.1718	2.02e-05	0.000183811	QDZ91991.1	efflux RND transporter periplasmic adaptor subunit
D0436_21260	-1.19876	1.86042	4.23636	0.039567	0.101824	QDZ92786.1	cytochrome o ubiquinol oxidase subunit III
D0436_04395	-1.20141	2.73046	15.8207	6.96e-05	0.000527353	QDZ89772.1	PadR family transcriptional regulator
D0436_20935	-1.2034	7.00293	58.9931	1.58e-14	1.1e-12	QDZ92733.1	cell division protein
D0436_21190	-1.20406	3.80769	36.2581	1.73e-09	4.74e-08	QDZ92775.1	HAMP domain-containing protein
D0436_00770	-1.20516	2.58574	8.37231	0.00380982	0.0152883	QDZ89102.1	hypothetical protein
D0436_07120	-1.2072	6.81547	21.2946	3.94e-06	4.43e-05	QDZ90253.1	DUF885 domain-containing protein
D0436_14455	-1.20741	7.80224	73.2556	1.14e-17	1.42e-15	QDZ91559.1	phospho-sugar mutase
D0436_22890	-1.21931	2.44961	17.0438	3.65e-05	0.000308181	QDZ93057.1	Tat pathway signal sequence
D0436_17320	-1.21991	7.67238	31.2635	2.25e-08	4.61e-07	QDZ92070.1	cysteine synthase CysM
D0436_15305	-1.22144	6.53149	73.083	1.24e-17	1.51e-15	QDZ91716.1	phosphate regulon transcriptional regulatory protein PhoB
D0436_13170	-1.22153	6.12199	13.8898	0.000193843	0.00125266	QDZ91328.1	hypothetical protein
D0436_13185	-1.2236	8.2206	17.8255	2.42e-05	0.00021466	QDZ91331.1	TonB-dependent receptor
D0436_14075	-1.2266	7.80885	61.2855	4.94e-15	3.78e-13	QDZ91492.1	biopolymer transporter ExbD
D0436_15285	-1.22839	7.61423	32.2518	1.35e-08	2.92e-07	QDZ91712.1	glutathione peroxidase
D0436_20905	-1.23159	4.93409	54.1495	1.86e-13	1.07e-11	QDZ92728.1	tryptophan--tRNA ligase
D0436_01845	-1.24077	0.972598	8.12608	0.00436331	0.0170853	QDZ89303.1	rhodanese-like domain-containing protein
D0436_19460	-1.2463	6.76324	54.0802	1.92e-13	1.09e-11	QDZ92458.1	oxidative stress defense protein
D0436_01540	-1.25417	10.1822	18.1909	2e-05	0.000182356	QDZ89246.1	N-acetyl-gamma-glutamyl-phosphate reductase
D0436_04345	-1.25692	2.61891	15.3248	9.05e-05	0.000655897	QDZ89764.1	GIY-YIG nuclease family protein
D0436_00015	-1.26109	4.44564	27.996	1.22e-07	2.05e-06	QDZ88964.1	TonB-dependent receptor
D0436_16015	-1.26418	4.35589	31.8246	1.69e-08	3.57e-07	QDZ91841.1	DUF962 domain-containing protein
D0436_22240	-1.26429	1.082	9.83761	0.0017098	0.00782595	QDZ92952.1	hypothetical protein
D0436_09350	-1.26488	3.61078	34.0293	5.43e-09	1.34e-07	QDZ90657.1	MerR family DNA-binding transcriptional regulator
D0436_00195	-1.26583	6.91168	29.1403	6.73e-08	1.2e-06	QDZ88999.1	amidohydrolase
D0436_08910	-1.26726	4.70802	52.8043	3.69e-13	1.98e-11	QDZ90582.1	hypothetical protein
D0436_02305	-1.2696	7.56656	50.5729	1.15e-12	5.56e-11	QDZ89379.1	nitrogen regulation protein NR(I)
D0436_16370	-1.27865	7.18369	53.605	2.45e-13	1.37e-11	QDZ91906.1	LLM class flavin-dependent oxidoreductase
D0436_13600	-1.28402	10.6827	31.4035	2.1e-08	4.35e-07	QDZ91404.1	asparagine synthase B
D0436_21895	-1.29541	0.199551	4.96885	0.0258078	0.0721164	NA	NA
D0436_07240	-1.30158	3.86247	20.7823	5.15e-06	5.58e-05	QDZ90277.1	hypothetical protein
D0436_14070	-1.31467	5.9523	42.2445	8.05e-11	3.14e-09	QDZ91491.1	energy transducer TonB
D0436_19835	-1.3183	6.4553	58.4602	2.07e-14	1.37e-12	QDZ92530.1	ATP-dependent protease subunit HslV
D0436_10535	-1.3206	9.04036	66.6567	3.23e-16	2.95e-14	QDZ90870.1	alanine dehydrogenase
D0436_21210	-1.3214	5.0502	12.2202	0.000472737	0.00270378	QDZ92777.1	GlyGly-CTERM sorting domain-containing protein
D0436_22865	-1.32578	5.45871	33.3504	7.7e-09	1.79e-07	QDZ93053.1	chromate efflux transporter
D0436_05870	-1.32611	8.27233	23.8056	1.07e-06	1.4e-05	QDZ90044.1	basic amino acid ABC transporter substrate-binding protein
D0436_14080	-1.32662	7.63109	64.2211	1.11e-15	9.51e-14	QDZ91493.1	MotA/TolQ/ExbB proton channel family protein
D0436_08895	-1.32828	3.96709	49.2516	2.25e-12	1.06e-10	QDZ90579.1	cation acetate symporter
D0436_08645	-1.33024	3.81438	23.061	1.57e-06	1.97e-05	QDZ90534.1	alpha/beta hydrolase
D0436_06895	-1.34102	8.43131	55.5254	9.23e-14	5.75e-12	QDZ90212.1	peptidase S41
D0436_02540	-1.34151	3.28593	29.4132	5.85e-08	1.05e-06	QDZ89421.1	AraC family transcriptional regulator
D0436_22870	-1.34432	5.86807	30.0087	4.3e-08	8.09e-07	QDZ93361.1	chromate resistance protein
D0436_14095	-1.35696	9.14737	15.5983	7.83e-05	0.000581041	QDZ91496.1	TonB-dependent receptor
D0436_05865	-1.3579	6.82963	36.8441	1.28e-09	3.65e-08	QDZ90043.1	amino acid ABC transporter permease
D0436_09130	-1.3652	5.69109	48.3196	3.62e-12	1.65e-10	QDZ90619.1	hypothetical protein
D0436_14775	-1.36816	3.81977	50.3381	1.29e-12	6.2e-11	QDZ91613.1	acetyl-CoA C-acyltransferase
D0436_02590	-1.37221	1.68802	11.4696	0.00070742	0.00381902	QDZ89431.1	hypothetical protein
D0436_08890	-1.37794	1.05008	12.148	0.000491401	0.00279829	QDZ90578.1	DUF4212 domain-containing protein
D0436_22080	-1.385	0.31493	4.71656	0.0298734	0.0814933	QDZ92925.1	hypothetical protein
D0436_02280	-1.38841	7.88872	19.9434	7.98e-06	8.23e-05	QDZ89375.1	DNA-binding response regulator
D0436_05190	-1.40044	4.57543	55.14	1.12e-13	6.8e-12	QDZ89917.1	TonB-dependent receptor
D0436_18325	-1.40185	3.77637	36.4103	1.6e-09	4.41e-08	QDZ92253.1	hypothetical protein
D0436_17930	-1.40871	7.67832	20.75	5.23e-06	5.65e-05	QDZ92181.1	organic hydroperoxide resistance protein
D0436_17105	-1.41502	5.7105	39.086	4.06e-10	1.3e-08	QDZ92032.1	DUF3545 family protein
D0436_08715	-1.41928	7.99322	34.1886	5e-09	1.24e-07	QDZ90548.1	lipase
D0436_12805	-1.4243	2.62987	13.0844	0.000297769	0.0018166	QDZ91270.1	class GN sortase
D0436_00105	-1.42548	1.53193	10.5221	0.00117958	0.00576187	QDZ88982.1	efflux RND transporter periplasmic adaptor subunit
D0436_15785	-1.43488	4.89114	14.1066	0.000172738	0.00112966	QDZ91801.1	DUF368 domain-containing protein
D0436_08665	-1.44434	4.19608	62.9039	2.17e-15	1.69e-13	QDZ90538.1	anthranilate phosphoribosyltransferase
D0436_08085	-1.44885	5.43498	44.599	2.42e-11	1.02e-09	QDZ90436.1	TRAP transporter large permease subunit
D0436_04730	-1.45522	5.88214	67.0074	2.7e-16	2.62e-14	QDZ89831.1	alkaline phosphatase
D0436_19925	-1.46385	8.94214	37.5546	8.89e-10	2.64e-08	QDZ92547.1	TonB-dependent receptor
D0436_04070	-1.47151	9.17518	33.3932	7.53e-09	1.78e-07	QDZ89711.1	hypothetical protein
D0436_18320	-1.47837	5.00086	68.9565	1.01e-16	1.02e-14	QDZ92252.1	MipA/OmpV family protein
D0436_06190	-1.4829	5.27799	41.8276	9.97e-11	3.75e-09	QDZ90099.1	methyl-accepting chemotaxis protein
D0436_14475	-1.49931	4.65879	83.0534	7.99e-20	1.24e-17	QDZ91562.1	TerC family protein
D0436_05185	-1.49971	2.54451	29.9511	4.43e-08	8.29e-07	QDZ89916.1	peptidase S51
D0436_15295	-1.50576	7.23596	120.96	3.9e-28	1.42e-25	QDZ91714.1	phosphate ABC transporter substrate-binding protein PstS family protein
D0436_02055	-1.51655	7.26576	64.0721	1.2e-15	1.01e-13	QDZ89338.1	dihydroxy-acid dehydratase
D0436_08770	-1.51907	6.57123	53.0452	3.26e-13	1.78e-11	QDZ90559.1	signal peptidase I
D0436_16160	-1.5205	10.6095	22.488	2.11e-06	2.57e-05	QDZ91869.1	glutamate synthase large subunit
D0436_05780	-1.52521	9.42946	23.5209	1.24e-06	1.59e-05	QDZ90027.1	uroporphyrinogen-III C-methyltransferase
D0436_22040	-1.5284	1.84798	20.6404	5.54e-06	5.95e-05	QDZ92917.1	ferredoxin
D0436_15935	-1.54464	8.38178	75.6389	3.41e-18	4.5e-16	QDZ91828.1	leucyl aminopeptidase
D0436_05860	-1.54471	8.00984	31.947	1.58e-08	3.39e-07	QDZ90042.1	amino acid ABC transporter ATP-binding protein
D0436_09345	-1.56423	4.77194	82.9936	8.23e-20	1.24e-17	QDZ90656.1	isovaleryl-CoA dehydrogenase
D0436_13940	-1.56925	4.29572	49.5204	1.96e-12	9.31e-11	QDZ91468.1	GNAT family N-acetyltransferase
D0436_20195	-1.57606	6.47674	65.3797	6.18e-16	5.5e-14	QDZ92595.1	3-isopropylmalate dehydrogenase
D0436_01555	-1.57912	11.0358	29.6333	5.22e-08	9.49e-07	QDZ89249.1	argininosuccinate synthase
D0436_15145	-1.58747	2.76433	23.9319	9.98e-07	1.33e-05	QDZ91686.1	hypothetical protein
D0436_17325	-1.60552	10.229	30.9695	2.62e-08	5.29e-07	QDZ92071.1	sulfate ABC transporter substrate-binding protein
D0436_17330	-1.61174	7.29258	36.524	1.51e-09	4.19e-08	QDZ92072.1	sulfate/thiosulfate ABC transporter permease CysT
D0436_08670	-1.61497	3.91952	63.0219	2.04e-15	1.62e-13	QDZ90539.1	aminodeoxychorismate/anthranilate synthase component II
D0436_02460	-1.62839	6.38703	43.1676	5.02e-11	2.01e-09	QDZ89407.1	TonB-dependent receptor
D0436_14465	-1.62847	3.79352	27.2806	1.76e-07	2.79e-06	QDZ91561.1	ABC transporter ATP-binding protein
D0436_08055	-1.63214	8.32583	16.2934	5.43e-05	0.000424859	QDZ90430.1	M3 family peptidase
D0436_15160	-1.64465	4.92959	14.9917	0.000107987	0.000763432	QDZ91689.1	BON domain-containing protein
D0436_16610	-1.64876	7.89512	43.936	3.39e-11	1.41e-09	QDZ91946.1	RNA polymerase sigma factor RpoS
D0436_19205	-1.65359	5.43439	88.5585	4.94e-21	8.61e-19	QDZ92411.1	FxsA family protein
D0436_20605	-1.67251	4.5016	24.426	7.72e-07	1.06e-05	QDZ92672.1	LysR family transcriptional regulator
D0436_00645	-1.69217	1.85436	27.6542	1.45e-07	2.38e-06	QDZ93137.1	hypothetical protein
D0436_04075	-1.69378	9.27525	39.15	3.92e-10	1.28e-08	QDZ89712.1	GTP-binding protein
D0436_04355	-1.69501	6.17073	25.5024	4.42e-07	6.3e-06	QDZ89765.1	TonB-dependent receptor
D0436_03160	-1.70725	3.81007	69.5004	7.64e-17	7.93e-15	QDZ89539.1	hypothetical protein
D0436_20665	-1.71001	0.540321	8.29206	0.00398188	0.0158911	QDZ92684.1	LysR family transcriptional regulator
D0436_08675	-1.72222	6.17356	102.823	3.66e-24	7.99e-22	QDZ90540.1	anthranilate synthase component 1
D0436_02735	-1.72785	7.25308	83.7253	5.69e-20	9.19e-18	QDZ89458.1	AMP-dependent synthetase
D0436_05735	-1.7529	10.335	40.5685	1.9e-10	6.68e-09	QDZ90020.1	assimilatory sulfite reductase (NADPH) flavoprotein subunit
D0436_17265	-1.75574	4.28792	26.5195	2.61e-07	3.94e-06	QDZ92059.1	NADPH-dependent oxidoreductase
D0436_10710	-1.7578	0.941834	8.32072	0.00391954	0.015671	QDZ90904.1	cbb3-type cytochrome oxidase assembly protein CcoS
D0436_02040	-1.76016	4.10869	55.4358	9.66e-14	5.93e-12	QDZ89335.1	leader peptide IlvL
D0436_01545	-1.783	8.40554	51.4676	7.28e-13	3.65e-11	QDZ89247.1	acetylglutamate kinase
D0436_06325	-1.79663	2.1814	14.3888	0.000148684	0.000991684	QDZ90125.1	hypothetical protein
D0436_01035	-1.79884	4.56627	38.9375	4.38e-10	1.39e-08	QDZ89153.1	AbgT family transporter
D0436_04285	-1.83138	2.59983	30.2043	3.89e-08	7.44e-07	QDZ89752.1	hypothetical protein
D0436_13465	-1.83488	5.66938	110.287	8.48e-26	2.46e-23	QDZ91382.1	acetate--CoA ligase
D0436_11500	-1.85714	7.12173	32.8033	1.02e-08	2.3e-07	QDZ91039.1	DUF1302 domain-containing protein
D0436_21410	-1.86215	4.65547	32.6015	1.13e-08	2.48e-07	QDZ93340.1	hypothetical protein
D0436_04460	-1.88612	6.57728	36.0421	1.93e-09	5.23e-08	QDZ89784.1	ammonium transporter
D0436_16365	-1.89255	8.33651	12.5445	0.000397381	0.00231426	QDZ91905.1	MFS transporter
D0436_11415	-1.92278	5.59091	104.034	1.99e-24	4.57e-22	QDZ91023.1	histidinol dehydrogenase
D0436_17260	-1.92626	4.86998	26.41	2.76e-07	4.14e-06	QDZ92058.1	transcriptional regulator
D0436_08095	-1.92695	7.51078	76.2639	2.48e-18	3.38e-16	QDZ90438.1	DctP family TRAP transporter solute-binding subunit
D0436_12820	-1.94522	5.28823	96.0531	1.12e-22	2.32e-20	QDZ91273.1	proteobacterial dedicated sortase system response regulator
D0436_08870	-1.95003	-0.159437	4.93352	0.0263406	0.0733528	NA	NA
D0436_14895	-1.95025	4.99211	32.2322	1.37e-08	2.94e-07	QDZ91636.1	DUF885 domain-containing protein
D0436_13605	-1.96086	8.93681	59.7014	1.1e-14	8.16e-13	QDZ91405.1	patatin family protein
D0436_03645	-1.96104	3.97017	37.6023	8.67e-10	2.59e-08	QDZ89632.1	hypothetical protein
D0436_08480	-1.97477	4.55634	58.4941	2.04e-14	1.37e-12	QDZ90505.1	alanine:cation symporter family protein
D0436_12020	-1.99715	6.65056	58.7589	1.78e-14	1.21e-12	QDZ91133.1	DNA-binding response regulator
D0436_05740	-2.00816	9.65811	39.0806	4.07e-10	1.3e-08	QDZ90021.1	assimilatory sulfite reductase (NADPH) hemoprotein subunit
D0436_11060	-2.01334	6.31583	74.538	5.95e-18	7.63e-16	QDZ90960.1	PepSY domain-containing protein
D0436_05790	-2.02559	9.14035	30.7063	3e-08	6.01e-07	QDZ90029.1	sulfate adenylyltransferase subunit CysN
D0436_06915	-2.02755	4.12525	46.8527	7.65e-12	3.41e-10	QDZ90216.1	DUF3649 domain-containing protein
D0436_17525	-2.04683	4.04733	50.834	1.01e-12	4.93e-11	QDZ92110.1	thiol:disulfide interchange protein
D0436_16095	-2.06348	4.42483	79.774	4.2e-19	6.1e-17	QDZ91857.1	hypothetical protein
D0436_15140	-2.07978	0.771323	9.53774	0.0020129	0.00897916	QDZ91685.1	hypothetical protein
D0436_01840	-2.10772	0.443926	8.76832	0.00306508	0.0128064	QDZ89302.1	hypothetical protein
D0436_02090	-2.12987	4.59103	59.5832	1.17e-14	8.52e-13	QDZ89344.1	cell envelope integrity protein CreD
D0436_06220	-2.13108	4.89707	66.6482	3.25e-16	2.95e-14	QDZ90105.1	hypothetical protein
D0436_21725	-2.14372	9.33344	43.0508	5.33e-11	2.12e-09	QDZ92865.1	DUF2061 domain-containing protein
D0436_08090	-2.22868	4.33435	59.2158	1.41e-14	1.01e-12	QDZ90437.1	TRAP transporter small permease
D0436_02050	-2.25469	3.15339	58.2668	2.29e-14	1.49e-12	QDZ89337.1	acetolactate synthase 2 small subunit
D0436_06070	-2.26335	5.70782	71.5893	2.65e-17	3.12e-15	QDZ90078.1	transcription elongation factor GreAB
D0436_05785	-2.26785	8.71012	51.504	7.15e-13	3.62e-11	QDZ90028.1	sulfate adenylyltransferase subunit 2
D0436_14700	-2.27095	4.68191	47.0186	7.03e-12	3.16e-10	QDZ91598.1	sensor domain-containing diguanylate cyclase
D0436_20200	-2.27264	7.74932	166.932	3.46e-38	3.02e-35	QDZ92596.1	2-isopropylmalate synthase
D0436_07195	-2.28822	4.15859	69.743	6.76e-17	7.37e-15	QDZ90268.1	hypothetical protein
D0436_02560	-2.29077	4.72589	40.0202	2.51e-10	8.5e-09	QDZ89425.1	hypothetical protein
D0436_11410	-2.29388	6.06491	177.534	1.67e-40	3.65e-37	QDZ93228.1	ATP phosphoribosyltransferase
D0436_20880	-2.36501	4.18962	63.6294	1.5e-15	1.21e-13	QDZ92723.1	DUF2057 domain-containing protein
D0436_04750	-2.37428	5.83961	46.4892	9.21e-12	4.06e-10	QDZ89835.1	azurin
D0436_13150	-2.37644	0.401475	13.6068	0.000225373	0.00142063	QDZ91324.1	DUF2817 domain-containing protein
D0436_02265	-2.40999	7.90939	109.418	1.31e-25	3.58e-23	QDZ89373.1	aldehyde dehydrogenase
D0436_21400	-2.41277	4.95665	67.0024	2.71e-16	2.62e-14	QDZ92810.1	malate synthase
D0436_15970	-2.42979	6.67657	159.463	1.48e-36	9.24e-34	QDZ91832.1	bifunctional chorismate mutase/prephenate dehydrogenase
D0436_01550	-2.49997	9.73224	115.275	6.85e-27	2.3e-24	QDZ89248.1	ornithine carbamoyltransferase
D0436_15580	-2.5016	6.12894	147.865	5.08e-34	2.46e-31	QDZ91769.1	malate synthase A
D0436_03740	-2.54665	5.11529	40.9215	1.58e-10	5.67e-09	QDZ89651.1	(2Fe-2S)-binding protein
D0436_18660	-2.55145	5.14011	132.853	9.74e-31	3.86e-28	QDZ92314.1	OXA-48 family class D beta-lactamase
D0436_17810	-2.74151	7.43186	19.0823	1.25e-05	0.000120555	QDZ92158.1	methionine synthase
D0436_15975	-2.76479	7.71161	93.8288	3.44e-22	6.52e-20	QDZ91833.1	3-deoxy-7-phosphoheptulonate synthase
D0436_02045	-2.87468	7.5261	166.131	5.18e-38	3.76e-35	QDZ89336.1	acetolactate synthase 2 catalytic subunit
D0436_04530	-2.97136	8.98822	143.099	5.59e-33	2.44e-30	QDZ89798.1	iron ABC transporter substrate-binding protein
D0436_17290	-3.13397	6.57443	18.6159	1.6e-05	0.000152275	QDZ92064.1	MipA/OmpV family protein
D0436_15100	-3.16105	3.55056	66.9649	2.76e-16	2.62e-14	QDZ91677.1	hypothetical protein
D0436_16100	-3.37556	5.61932	71.2474	3.15e-17	3.62e-15	QDZ91858.1	Na+/H+ antiporter NhaA
D0436_12810	-3.51441	5.09008	108.249	2.37e-25	6.08e-23	QDZ91271.1	marine proteobacterial sortase target protein
D0436_12815	-4.49237	5.05929	167.476	2.63e-38	2.87e-35	QDZ91272.1	sortase-associated OmpA-like protein PdsO
D0436_01415	-4.85522	3.8545	24.7499	6.53e-07	9.12e-06	QDZ89222.1	50S ribosomal protein L30
D0436_21745	-8.65588	1.82774	154.901	1.47e-35	8.03e-33	QDZ92869.1	MerR family transcriptional regulator
D0436_21735	-8.96075	2.28223	172.069	2.61e-39	3.8e-36	QDZ92867.1	cupredoxin domain-containing protein
D0436_21740	-12.1656	5.16117	1005.37	1.22e-220	5.32e-217	QDZ92868.1	copper-translocating P-type ATPase

## Sheet: #22_7.5h-VS-WT_7.5h
GeneID	logFC	logCPM	LR	PValue	FDR	product_accession	name
D0436_05785	-5.41314	8.71012	215.728	7.73e-49	1.12e-45	QDZ90028.1	sulfate adenylyltransferase subunit 2
D0436_05780	-5.1908	9.42946	196.762	1.06e-44	1.16e-41	QDZ90027.1	uroporphyrinogen-III C-methyltransferase
D0436_15100	-5.00992	3.55056	91.3308	1.22e-21	8.84e-20	QDZ91677.1	hypothetical protein
D0436_17265	-4.98601	4.28792	136.765	1.36e-31	2.82e-29	QDZ92059.1	NADPH-dependent oxidoreductase
D0436_12815	-4.97591	5.05929	147.679	5.58e-34	1.87e-31	QDZ91272.1	sortase-associated OmpA-like protein PdsO
D0436_21410	-4.88248	4.65547	141.154	1.49e-32	3.82e-30	QDZ93340.1	hypothetical protein
D0436_05735	-4.73988	10.335	228.032	1.6e-51	6.99e-48	QDZ90020.1	assimilatory sulfite reductase (NADPH) flavoprotein subunit
D0436_08055	-4.31519	8.32583	90.226	2.12e-21	1.45e-19	QDZ90430.1	M3 family peptidase
D0436_17325	-4.29774	10.229	176.55	2.75e-40	2.4e-37	QDZ92071.1	sulfate ABC transporter substrate-binding protein
D0436_05790	-4.19431	9.14035	108.542	2.04e-25	1.98e-23	QDZ90029.1	sulfate adenylyltransferase subunit CysN
D0436_17930	-4.15393	7.67832	143.686	4.16e-33	1.3e-30	QDZ92181.1	organic hydroperoxide resistance protein
D0436_21725	-4.12109	9.33344	133.958	5.58e-31	1.11e-28	QDZ92865.1	DUF2061 domain-containing protein
D0436_02240	-4.09861	7.37341	40.2125	2.28e-10	3.31e-09	QDZ89368.1	cytochrome B
D0436_04455	-4.06337	4.95094	128.384	9.25e-30	1.55e-27	QDZ89783.1	P-II family nitrogen regulator
D0436_02235	-3.88099	6.632	38.4453	5.63e-10	7.63e-09	QDZ89367.1	DUF1924 domain-containing protein
D0436_08485	-3.82312	2.82053	49.4988	1.98e-12	4.03e-11	QDZ90506.1	hypothetical protein
D0436_02230	-3.811	7.54532	44.3314	2.77e-11	4.53e-10	QDZ89366.1	diacylglycerol kinase
D0436_15535	-3.74431	6.06327	224.013	1.21e-50	2.63e-47	QDZ91760.1	4-alpha-glucanotransferase
D0436_05740	-3.6712	9.65811	113.162	1.99e-26	2.22e-24	QDZ90021.1	assimilatory sulfite reductase (NADPH) hemoprotein subunit
D0436_04460	-3.6143	6.57728	109.255	1.43e-25	1.41e-23	QDZ89784.1	ammonium transporter
D0436_21425	-3.51672	1.46072	16.7039	4.37e-05	0.000242166	QDZ92814.1	membrane fusion-like protein
D0436_04355	-3.50788	6.17073	90.9856	1.45e-21	1e-19	QDZ89765.1	TonB-dependent receptor
D0436_21400	-3.42157	4.95665	109.872	1.05e-25	1.06e-23	QDZ92810.1	malate synthase
D0436_00130	-3.37711	0.0495895	9.7838	0.00176056	0.00627929	QDZ88986.1	membrane protein insertion efficiency factor YidD
D0436_17565	-3.34851	3.77765	53.8599	2.15e-13	5.13e-12	NA	NA
D0436_03740	-3.31445	5.11529	63.0471	2.02e-15	6.67e-14	QDZ89651.1	(2Fe-2S)-binding protein
D0436_21420	-3.29986	1.51391	10.8859	0.000968974	0.0037371	QDZ92813.1	metal transporter
D0436_19925	-3.28125	8.94214	162.482	3.25e-37	1.77e-34	QDZ92547.1	TonB-dependent receptor
D0436_15975	-3.27089	7.71161	120.98	3.86e-28	5.43e-26	QDZ91833.1	3-deoxy-7-phosphoheptulonate synthase
D0436_15530	-3.23442	4.54707	87.5749	8.11e-21	5.07e-19	QDZ93277.1	1,4-alpha-glucan branching protein GlgB
D0436_12020	-3.15706	6.65056	131.62	1.81e-30	3.44e-28	QDZ91133.1	DNA-binding response regulator
D0436_05365	-3.09163	5.64661	121.238	3.39e-28	4.93e-26	QDZ93170.1	ammonium transporter
D0436_02225	-3.08988	2.53827	31.4778	2.02e-08	2.15e-07	QDZ89365.1	peptidase M4
D0436_15570	-3.08767	4.94921	92.1382	8.08e-22	5.98e-20	QDZ91767.1	acyl-CoA thioesterase
D0436_12810	-3.06155	5.09008	77.8452	1.11e-18	5.17e-17	QDZ91271.1	marine proteobacterial sortase target protein
D0436_15285	-3.05506	7.61423	173.011	1.63e-39	1.01e-36	QDZ91712.1	glutathione peroxidase
D0436_13605	-3.02048	8.93681	130.485	3.21e-30	5.83e-28	QDZ91405.1	patatin family protein
D0436_04530	-2.97061	8.98822	141.734	1.11e-32	3.03e-30	QDZ89798.1	iron ABC transporter substrate-binding protein
D0436_02280	-2.93769	7.88872	80.1765	3.42e-19	1.74e-17	QDZ89375.1	DNA-binding response regulator
D0436_06915	-2.86957	4.12525	83.9563	5.06e-20	2.9e-18	QDZ90216.1	DUF3649 domain-containing protein
D0436_04560	-2.86634	3.84208	151.67	7.48e-35	2.97e-32	QDZ89804.1	NAD(P)-dependent oxidoreductase
D0436_20605	-2.86349	4.5016	64.4708	9.8e-16	3.29e-14	QDZ92672.1	LysR family transcriptional regulator
D0436_16860	-2.845	5.6736	120.798	4.23e-28	5.77e-26	QDZ91991.1	efflux RND transporter periplasmic adaptor subunit
D0436_02560	-2.82469	4.72589	52.8226	3.65e-13	8.29e-12	QDZ89425.1	hypothetical protein
D0436_05370	-2.81778	5.54017	101.714	6.41e-24	5.71e-22	QDZ89952.1	P-II family nitrogen regulator
D0436_06225	-2.73793	6.01693	87.8201	7.17e-21	4.6e-19	QDZ90106.1	TonB-dependent siderophore receptor
D0436_02285	-2.687	11.1102	76.7519	1.94e-18	8.9e-17	QDZ89376.1	hypothetical protein
D0436_04750	-2.64267	5.83961	53.3825	2.75e-13	6.4e-12	QDZ89835.1	azurin
D0436_18865	-2.64265	6.41944	82.6129	9.98e-20	5.31e-18	QDZ92349.1	transposase
D0436_11060	-2.63901	6.31583	121.481	3e-28	4.51e-26	QDZ90960.1	PepSY domain-containing protein
D0436_11500	-2.63504	7.12173	59.9012	9.97e-15	2.88e-13	QDZ91039.1	DUF1302 domain-containing protein
D0436_08090	-2.62009	4.33435	74.7849	5.25e-18	2.31e-16	QDZ90437.1	TRAP transporter small permease
D0436_12820	-2.56196	5.28823	138.762	4.96e-32	1.08e-29	QDZ91273.1	proteobacterial dedicated sortase system response regulator
D0436_16855	-2.52121	6.63224	110.788	6.58e-26	7e-24	QDZ91990.1	multidrug efflux RND transporter permease subunit
D0436_05985	-2.49823	12.6001	102.833	3.65e-24	3.31e-22	QDZ90065.1	catalase
D0436_02220	-2.49683	5.7632	26.0157	3.39e-07	2.93e-06	QDZ89364.1	DNA-binding response regulator
D0436_05795	-2.48842	7.0559	57.9525	2.69e-14	7.28e-13	QDZ90030.1	SLC13 family permease
D0436_04075	-2.48537	9.27525	79.2235	5.55e-19	2.66e-17	QDZ89712.1	GTP-binding protein
D0436_14095	-2.48162	9.14737	48.0182	4.22e-12	8.04e-11	QDZ91496.1	TonB-dependent receptor
D0436_08990	-2.44927	11.531	129.894	4.32e-30	7.54e-28	QDZ90593.1	cysteine synthase A
D0436_02090	-2.44878	4.59103	71.2882	3.09e-17	1.25e-15	QDZ89344.1	cell envelope integrity protein CreD
D0436_18660	-2.44529	5.14011	111.28	5.14e-26	5.6e-24	QDZ92314.1	OXA-48 family class D beta-lactamase
D0436_18000	-2.43961	12.0522	105.826	8.05e-25	7.47e-23	QDZ92195.1	alkyl hydroperoxide reductase subunit F
D0436_14895	-2.43544	4.99211	45.0682	1.9e-11	3.19e-10	QDZ91636.1	DUF885 domain-containing protein
D0436_02215	-2.42329	5.17953	27.8706	1.3e-07	1.21e-06	QDZ89363.1	sensor histidine kinase
D0436_08770	-2.4112	6.57123	121.958	2.36e-28	3.67e-26	QDZ90559.1	signal peptidase I
D0436_04995	-2.39293	5.69779	74.5936	5.78e-18	2.48e-16	QDZ89881.1	TonB-dependent siderophore receptor
D0436_17525	-2.38307	4.04733	57.5475	3.3e-14	8.72e-13	QDZ92110.1	thiol:disulfide interchange protein
D0436_05745	-2.36884	7.00356	49.8835	1.63e-12	3.36e-11	QDZ90022.1	phosphoadenylyl-sulfate reductase
D0436_17575	-2.3546	0.830206	10.803	0.00101336	0.00388312	QDZ92118.1	biopolymer transporter ExbD
D0436_14700	-2.34152	4.68191	54.256	1.76e-13	4.34e-12	QDZ91598.1	sensor domain-containing diguanylate cyclase
D0436_17570	-2.33343	2.47363	26.3685	2.82e-07	2.49e-06	QDZ92117.1	flagellar motor protein MotA
D0436_14465	-2.33088	3.79352	38.4032	5.75e-10	7.77e-09	QDZ91561.1	ABC transporter ATP-binding protein
D0436_17175	-2.30123	7.101	81.7015	1.58e-19	8.12e-18	QDZ92045.1	dicarboxylate/amino acid:cation symporter
D0436_04820	-2.28354	7.60039	60.3767	7.83e-15	2.34e-13	QDZ89847.1	efflux RND transporter periplasmic adaptor subunit
D0436_06070	-2.22777	5.70782	61.8345	3.74e-15	1.17e-13	QDZ90078.1	transcription elongation factor GreAB
D0436_17320	-2.22096	7.67238	95.4884	1.49e-22	1.14e-20	QDZ92070.1	cysteine synthase CysM
D0436_06400	-2.195	11.9478	99.7672	1.71e-23	1.44e-21	QDZ90139.1	DNA starvation/stationary phase protection protein
D0436_06220	-2.18623	4.89707	61.3049	4.89e-15	1.51e-13	QDZ90105.1	hypothetical protein
D0436_13905	-2.16844	4.91798	65.0032	7.48e-16	2.61e-14	QDZ93261.1	hypothetical protein
D0436_19200	-2.16281	7.16911	108.206	2.42e-25	2.3e-23	QDZ92410.1	efflux RND transporter permease subunit
D0436_14705	-2.15627	4.83421	71.549	2.7e-17	1.1e-15	QDZ91599.1	FAD-binding protein
D0436_02405	-2.15538	-0.0638262	4.28903	0.0383591	0.0852816	QDZ89396.1	molybdopterin synthase sulfur carrier subunit
D0436_02275	-2.13963	6.52503	44.1458	3.05e-11	4.96e-10	QDZ89374.1	HAMP domain-containing protein
D0436_09010	-2.12141	4.59687	61.9895	3.45e-15	1.09e-13	QDZ90597.1	hypothetical protein
D0436_16815	-2.10395	7.414	96.6492	8.28e-23	6.56e-21	QDZ91984.1	efflux RND transporter periplasmic adaptor subunit
D0436_19195	-2.09827	6.69723	89.8263	2.6e-21	1.74e-19	QDZ92409.1	efflux RND transporter periplasmic adaptor subunit
D0436_17330	-2.09771	7.29258	58.9008	1.66e-14	4.61e-13	QDZ92072.1	sulfate/thiosulfate ABC transporter permease CysT
D0436_02460	-2.09367	6.38703	67.2545	2.39e-16	9.05e-15	QDZ89407.1	TonB-dependent receptor
D0436_04830	-2.05573	6.70754	65.1012	7.11e-16	2.52e-14	QDZ89849.1	efflux transporter outer membrane subunit
D0436_02305	-2.03083	7.56656	122.518	1.78e-28	2.87e-26	QDZ89379.1	nitrogen regulation protein NR(I)
D0436_18220	-2.02823	-0.0216927	6.3319	0.0118585	0.0321484	NA	NA
D0436_09370	-2.02418	8.0214	116.853	3.09e-27	3.85e-25	QDZ90660.1	NADP-dependent phosphogluconate dehydrogenase
D0436_16985	-2.01189	0.286545	7.89048	0.00496958	0.015255	QDZ92011.1	prepilin-type N-terminal cleavage/methylation domain-containing protein
D0436_17995	-1.99552	12.992	86.3925	1.48e-20	8.82e-19	QDZ92194.1	peroxiredoxin
D0436_04825	-1.99441	7.53004	46.0446	1.16e-11	2.02e-10	QDZ89848.1	MacB family efflux pump subunit
D0436_19370	-1.99417	4.30786	50.0222	1.52e-12	3.16e-11	QDZ93323.1	transcriptional regulator SlyA
D0436_13185	-1.98841	8.2206	44.0805	3.15e-11	5.11e-10	QDZ91331.1	TonB-dependent receptor
D0436_17075	-1.98388	8.91673	91.2224	1.28e-21	9.03e-20	QDZ92027.1	peroxide stress protein YaaA
D0436_11280	-1.97667	4.82552	26.3622	2.83e-07	2.49e-06	QDZ90999.1	TlpA family protein disulfide reductase
D0436_07120	-1.9499	6.81547	52.0103	5.52e-13	1.22e-11	QDZ90253.1	DUF885 domain-containing protein
D0436_21740	-1.94828	5.16117	174.881	6.36e-40	4.62e-37	QDZ92868.1	copper-translocating P-type ATPase
D0436_21735	-1.94755	2.28223	39.9676	2.58e-10	3.72e-09	QDZ92867.1	cupredoxin domain-containing protein
D0436_22865	-1.94436	5.45871	65.1627	6.9e-16	2.49e-14	QDZ93053.1	chromate efflux transporter
D0436_04070	-1.93718	9.17518	55.8919	7.66e-14	1.95e-12	QDZ89711.1	hypothetical protein
D0436_08645	-1.92913	3.81438	47.0704	6.85e-12	1.24e-10	QDZ90534.1	alpha/beta hydrolase
D0436_21190	-1.92701	3.80769	86.2512	1.58e-20	9.34e-19	QDZ92775.1	HAMP domain-containing protein
D0436_22870	-1.92407	5.86807	57.408	3.54e-14	9.25e-13	QDZ93361.1	chromate resistance protein
D0436_17560	-1.90871	5.68625	43.6312	3.96e-11	6.41e-10	QDZ92116.1	TonB-dependent hemoglobin/transferrin/lactoferrin family receptor
D0436_16370	-1.87671	7.18369	113.862	1.4e-26	1.6e-24	QDZ91906.1	LLM class flavin-dependent oxidoreductase
D0436_21265	-1.87604	0.0938187	6.19381	0.0128198	0.034181	QDZ92787.1	cytochrome o ubiquinol oxidase subunit IV
D0436_16100	-1.86916	5.61932	23.4875	1.26e-06	9.76e-06	QDZ91858.1	Na+/H+ antiporter NhaA
D0436_18055	-1.85836	5.68814	84.2121	4.44e-20	2.58e-18	QDZ92206.1	efflux RND transporter periplasmic adaptor subunit
D0436_09400	-1.85712	6.61845	153.125	3.6e-35	1.57e-32	QDZ90666.1	dioxygenase
D0436_15525	-1.83287	3.22345	34.6561	3.93e-09	4.65e-08	QDZ91759.1	glycogen debranching enzyme GlgX
D0436_07170	-1.8293	8.0527	78.6472	7.43e-19	3.52e-17	QDZ90263.1	glutathione peroxidase
D0436_06910	-1.82844	4.90347	49.5292	1.95e-12	3.99e-11	QDZ90215.1	PepSY domain-containing protein
D0436_13630	-1.81651	8.47395	95.5656	1.43e-22	1.11e-20	QDZ91410.1	acyl-CoA thioesterase
D0436_16820	-1.81214	7.08878	64.5814	9.26e-16	3.18e-14	NA	NA
D0436_04535	-1.80325	4.06557	50.856	9.94e-13	2.12e-11	QDZ89799.1	iron ABC transporter permease
D0436_17270	-1.80241	4.50013	37.9902	7.11e-10	9.4e-09	QDZ92060.1	VOC family protein
D0436_11655	-1.80012	10.5913	99.3327	2.13e-23	1.76e-21	QDZ91069.1	NADP-dependent isocitrate dehydrogenase
D0436_19290	-1.78797	10.8329	35.7794	2.21e-09	2.69e-08	QDZ92427.1	catalase/peroxidase HPI
D0436_08095	-1.77054	7.51078	64.1383	1.16e-15	3.86e-14	QDZ90438.1	DctP family TRAP transporter solute-binding subunit
D0436_12825	-1.74108	4.1761	75.2303	4.19e-18	1.86e-16	QDZ91274.1	proteobacterial dedicated sortase system histidine kinase
D0436_04695	-1.69631	0.777383	8.1529	0.00429923	0.0134915	QDZ89825.1	thioredoxin family protein
D0436_01035	-1.68715	4.56627	30.928	2.68e-08	2.79e-07	QDZ89153.1	AbgT family transporter
D0436_14365	-1.68247	3.43555	32.1069	1.46e-08	1.58e-07	QDZ91542.1	catalase family peroxidase
D0436_00920	-1.67968	5.17557	47.3944	5.8e-12	1.08e-10	QDZ89131.1	hypothetical protein
D0436_00770	-1.66642	2.58574	16.3478	5.27e-05	0.000286369	QDZ89102.1	hypothetical protein
D0436_04285	-1.66616	2.59983	19.3212	1.1e-05	6.91e-05	QDZ89752.1	hypothetical protein
D0436_06520	-1.66067	2.77697	22.1757	2.49e-06	1.82e-05	QDZ90159.1	hypothetical protein
D0436_15295	-1.65898	7.23596	140.581	1.99e-32	4.56e-30	QDZ91714.1	phosphate ABC transporter substrate-binding protein PstS family protein
D0436_15935	-1.64092	8.38178	83.491	6.4e-20	3.55e-18	QDZ91828.1	leucyl aminopeptidase
D0436_00195	-1.63073	6.91168	46.0918	1.13e-11	1.98e-10	QDZ88999.1	amidohydrolase
D0436_09395	-1.62767	5.55804	46.1163	1.11e-11	1.96e-10	QDZ90665.1	DoxX family protein
D0436_03085	-1.62723	5.07333	45.1337	1.84e-11	3.1e-10	QDZ89524.1	prohibitin family protein
D0436_21355	-1.62663	9.61818	74.0415	7.65e-18	3.24e-16	QDZ92803.1	oligopeptidase A
D0436_14605	-1.62387	5.89358	92.7107	6.05e-22	4.55e-20	QDZ91581.1	DUF2797 domain-containing protein
D0436_07175	-1.61027	8.03996	65.518	5.76e-16	2.11e-14	QDZ90264.1	ferrochelatase
D0436_17335	-1.60855	5.2795	36.075	1.9e-09	2.33e-08	QDZ92073.1	sulfate ABC transporter permease subunit CysW
D0436_05010	-1.60678	5.74414	39.0355	4.16e-10	5.84e-09	QDZ89884.1	hypothetical protein
D0436_17260	-1.60609	4.86998	17.6078	2.71e-05	0.000157049	QDZ92058.1	transcriptional regulator
D0436_07080	-1.59667	7.63415	119.672	7.46e-28	9.58e-26	QDZ90245.1	YceI family protein
D0436_06005	-1.59647	8.95257	64.5094	9.61e-16	3.25e-14	QDZ90069.1	S46 family peptidase
D0436_03645	-1.59405	3.97017	23.2576	1.42e-06	1.1e-05	QDZ89632.1	hypothetical protein
D0436_20340	-1.57376	0.624246	5.10347	0.023878	0.0574494	QDZ92622.1	inovirus Gp2 family protein
D0436_02530	-1.56726	4.60133	23.1297	1.51e-06	1.16e-05	QDZ89419.1	DUF2618 domain-containing protein
D0436_14175	-1.56713	1.84735	8.47253	0.00360549	0.0116325	QDZ91508.1	envelope stress response membrane protein PspB
D0436_02525	-1.56402	5.51602	49.3768	2.11e-12	4.25e-11	QDZ89418.1	ornithine decarboxylase SpeF
D0436_19365	-1.55851	5.41955	71.2724	3.11e-17	1.25e-15	QDZ92442.1	HlyD family secretion protein
D0436_06905	-1.55801	3.34203	36.4818	1.54e-09	1.92e-08	QDZ90214.1	DUF3325 domain-containing protein
D0436_05020	-1.55579	4.11749	42.5677	6.83e-11	1.07e-09	QDZ89886.1	PspC domain-containing protein
D0436_15580	-1.55512	6.12894	57.49	3.4e-14	8.93e-13	QDZ91769.1	malate synthase A
D0436_12645	-1.54537	7.27898	59.383	1.3e-14	3.68e-13	QDZ91241.1	DUF885 domain-containing protein
D0436_21430	-1.54227	2.60962	6.40937	0.011352	0.030987	QDZ92815.1	efflux RND transporter permease subunit
D0436_06580	-1.53502	3.12292	27.1012	1.93e-07	1.76e-06	QDZ90163.1	peptidase
D0436_08085	-1.52266	5.43498	46.8133	7.81e-12	1.41e-10	QDZ90436.1	TRAP transporter large permease subunit
D0436_04240	-1.518	7.49893	89.0937	3.77e-21	2.45e-19	QDZ89744.1	S9 family peptidase
D0436_18380	-1.51466	8.82119	60.0721	9.14e-15	2.68e-13	QDZ92264.1	pirin family protein
D0436_03600	-1.51436	2.00768	10.5497	0.00116208	0.00437358	QDZ89623.1	GGDEF domain-containing protein
D0436_13940	-1.51108	4.29572	39.2381	3.75e-10	5.3e-09	QDZ91468.1	GNAT family N-acetyltransferase
D0436_00660	-1.49478	6.81702	87.0425	1.06e-20	6.53e-19	QDZ89082.1	DUF885 domain-containing protein
D0436_03560	-1.4878	4.64208	19.8782	8.25e-06	5.31e-05	QDZ89615.1	hypothetical protein
D0436_09015	-1.48657	6.16526	77.9477	1.06e-18	4.96e-17	QDZ90598.1	sulfate transporter CysZ
D0436_14875	-1.47746	7.00311	59.1156	1.49e-14	4.18e-13	QDZ91632.1	3'(2'),5'-bisphosphate nucleotidase
D0436_01750	-1.47678	12.0053	83.1895	7.46e-20	4.07e-18	QDZ89285.1	glutamate--ammonia ligase
D0436_06895	-1.4711	8.43131	65.3755	6.19e-16	2.25e-14	QDZ90212.1	peptidase S41
D0436_00960	-1.46015	3.08548	21.5602	3.43e-06	2.42e-05	QDZ89138.1	hypothetical protein
D0436_03595	-1.45381	8.20235	37.5719	8.81e-10	1.15e-08	QDZ89622.1	DUF3016 domain-containing protein
D0436_07075	-1.4507	6.76646	51.1517	8.55e-13	1.84e-11	QDZ90244.1	cytochrome b
D0436_01040	-1.44935	7.73456	74.6987	5.48e-18	2.39e-16	QDZ89154.1	phosphoenolpyruvate carboxykinase
D0436_08480	-1.44756	4.55634	26.4839	2.66e-07	2.37e-06	QDZ90505.1	alanine:cation symporter family protein
D0436_20725	-1.43707	7.31336	22.8287	1.77e-06	1.33e-05	QDZ92694.1	hypothetical protein
D0436_06345	-1.43595	2.66155	11.5768	0.000667811	0.00273778	QDZ90129.1	hypothetical protein
D0436_06965	-1.42614	7.74788	86.8733	1.16e-20	7.01e-19	QDZ90225.1	alkene reductase
D0436_07365	-1.42432	7.44228	53.115	3.15e-13	7.26e-12	QDZ90301.1	GMP synthase (glutamine-hydrolyzing)
D0436_01655	-1.41563	8.29818	79.3679	5.16e-19	2.5e-17	QDZ89269.1	phosphoheptose isomerase
D0436_06215	-1.41179	7.82986	71.8557	2.32e-17	9.53e-16	QDZ90104.1	leucyl aminopeptidase family protein
D0436_12805	-1.4107	2.62987	10.0445	0.00152806	0.0055871	QDZ91270.1	class GN sortase
D0436_06060	-1.40757	0.484713	3.84338	0.0499427	0.10565	QDZ90076.1	DMT family transporter
D0436_12190	-1.40684	7.26968	39.314	3.61e-10	5.11e-09	QDZ91165.1	S9 family peptidase
D0436_00135	-1.39313	2.5472	10.8146	0.00100703	0.00386677	QDZ88987.1	ribonuclease P protein component
D0436_20450	-1.39027	5.15075	52.9354	3.45e-13	7.87e-12	QDZ92644.1	class I adenylate cyclase
D0436_17695	-1.3887	2.79283	19.0337	1.28e-05	7.88e-05	QDZ93306.1	HlyD family efflux transporter periplasmic adaptor subunit
D0436_10105	-1.3873	7.55124	76.2706	2.47e-18	1.12e-16	QDZ90791.1	signal peptide peptidase SppA
D0436_01835	-1.37278	11.1809	48.2975	3.66e-12	7.1e-11	QDZ89301.1	FMN-dependent NADH-azoreductase
D0436_22240	-1.37265	1.082	8.50162	0.00354831	0.011482	QDZ92952.1	hypothetical protein
D0436_07195	-1.37214	4.15859	24.2212	8.59e-07	6.89e-06	QDZ90268.1	hypothetical protein
D0436_11730	-1.36991	7.92926	83.8256	5.4e-20	3.06e-18	QDZ91083.1	3-deoxy-7-phosphoheptulonate synthase
D0436_09720	-1.36184	4.73072	38.3214	6e-10	8.04e-09	QDZ90719.1	DUF4440 domain-containing protein
D0436_02310	-1.34419	7.31513	69.1694	9.04e-17	3.49e-15	QDZ89380.1	nitrogen regulation protein NR(II)
D0436_02735	-1.34073	7.25308	49.5255	1.96e-12	3.99e-11	QDZ89458.1	AMP-dependent synthetase
D0436_16610	-1.33911	7.89512	28.8462	7.84e-08	7.66e-07	QDZ91946.1	RNA polymerase sigma factor RpoS
D0436_12380	-1.33534	6.25859	66.1836	4.11e-16	1.54e-14	QDZ91199.1	EAL domain-containing protein
D0436_18320	-1.33512	5.00086	51.3986	7.54e-13	1.63e-11	QDZ92252.1	MipA/OmpV family protein
D0436_17555	-1.33127	2.58603	14.4515	0.000143813	0.000704895	QDZ92115.1	heme utilization cystosolic carrier protein HutX
D0436_17520	-1.33112	6.3926	42.9376	5.65e-11	9e-10	QDZ92109.1	peptidase S10
D0436_00360	-1.32939	9.15405	62.8123	2.27e-15	7.4e-14	QDZ89028.1	2,3-bisphosphoglycerate-independent phosphoglycerate mutase
D0436_18325	-1.32602	3.77637	29.2981	6.21e-08	6.14e-07	QDZ92253.1	hypothetical protein
D0436_13265	-1.30922	4.77669	41.2857	1.32e-10	1.97e-09	QDZ91345.1	TonB-dependent siderophore receptor
D0436_10535	-1.30619	9.04036	65.1395	6.98e-16	2.49e-14	QDZ90870.1	alanine dehydrogenase
D0436_06340	-1.30615	1.67081	11.499	0.000696354	0.00283878	QDZ90128.1	DUF692 domain-containing protein
D0436_21745	-1.30554	1.82774	16.0884	6.05e-05	0.000323152	QDZ92869.1	MerR family transcriptional regulator
D0436_15860	-1.3044	1.53703	5.89423	0.0151906	0.0393709	QDZ91814.1	AhpC/TSA family protein
D0436_13625	-1.30315	7.56622	50.2754	1.34e-12	2.8e-11	QDZ91409.1	NAD(P)-dependent oxidoreductase
D0436_16280	-1.29992	6.62784	33.1834	8.39e-09	9.4e-08	QDZ91890.1	sodium:proton antiporter
D0436_09105	-1.28571	9.79848	60.7612	6.44e-15	1.97e-13	QDZ90614.1	superoxide dismutase [Fe]
D0436_12485	-1.26885	6.21473	38.1594	6.52e-10	8.67e-09	QDZ91216.1	peptide deformylase
D0436_08715	-1.26204	7.99322	26.6497	2.44e-07	2.2e-06	QDZ90548.1	lipase
D0436_18200	-1.25114	0.949382	5.0872	0.024103	0.0578401	QDZ92231.1	hypothetical protein
D0436_05455	-1.2468	7.96236	24.976	5.8e-07	4.79e-06	QDZ89969.1	GlyGly-CTERM sorting domain-containing protein
D0436_19665	-1.24512	8.04091	54.2125	1.8e-13	4.38e-12	QDZ92499.1	malate dehydrogenase
D0436_13160	-1.24496	6.18102	59.4672	1.24e-14	3.55e-13	QDZ91326.1	tellurium resistance protein TerC
D0436_09715	-1.24333	4.56665	37.7487	8.05e-10	1.05e-08	QDZ93211.1	hypothetical protein
D0436_08625	-1.24332	0.717369	4.05848	0.04395	0.0955207	QDZ90531.1	alcaligin biosynthesis protein
D0436_08760	-1.24063	5.61437	54.8187	1.32e-13	3.28e-12	QDZ90557.1	ATP-binding cassette domain-containing protein
D0436_02495	-1.23882	5.55517	41.7168	1.05e-10	1.6e-09	NA	NA
D0436_22885	-1.23276	2.90338	16.802	4.15e-05	0.000231722	QDZ93056.1	hypothetical protein
D0436_05730	-1.22781	10.1796	37.3111	1.01e-09	1.3e-08	QDZ90019.1	Re/Si-specific NAD(P)(+) transhydrogenase subunit alpha
D0436_08030	-1.22691	6.38685	59.9627	9.67e-15	2.81e-13	QDZ90425.1	amidohydrolase
D0436_01875	-1.21859	0.265138	4.21845	0.0399867	0.0882904	QDZ89308.1	type II toxin-antitoxin system Phd/YefM family antitoxin
D0436_09435	-1.21556	6.17699	47.272	6.18e-12	1.13e-10	QDZ90673.1	MFS transporter
D0436_05180	-1.21265	8.19934	80.0795	3.6e-19	1.8e-17	QDZ89915.1	NAD-dependent malic enzyme
D0436_02645	-1.21168	1.25317	6.38276	0.0115234	0.0314157	QDZ89441.1	DUF1223 domain-containing protein
D0436_01650	-1.2068	6.76265	62.2875	2.97e-15	9.52e-14	QDZ89268.1	osmotically-inducible protein OsmY
D0436_21690	-1.20509	7.74882	43.059	5.31e-11	8.49e-10	QDZ92859.1	DUF885 domain-containing protein
D0436_20745	-1.19867	3.95324	34.0539	5.36e-09	6.17e-08	QDZ92698.1	TerB family tellurite resistance protein
D0436_13945	-1.19249	6.42565	46.3951	9.67e-12	1.72e-10	QDZ91469.1	N-acetyltransferase
D0436_06190	-1.19233	5.27799	25.3108	4.88e-07	4.11e-06	QDZ90099.1	methyl-accepting chemotaxis protein
D0436_17255	-1.18716	4.32447	33.3325	7.77e-09	8.75e-08	QDZ92057.1	pseudouridine synthase
D0436_15305	-1.18365	6.53149	65.5816	5.58e-16	2.06e-14	QDZ91716.1	phosphate regulon transcriptional regulatory protein PhoB
D0436_05775	-1.18356	6.08835	42.7635	6.18e-11	9.76e-10	QDZ90026.1	phospholipase
D0436_19360	-1.18123	2.85291	15.9832	6.39e-05	0.00033914	QDZ92441.1	DUF2955 domain-containing protein
D0436_17925	-1.18006	4.62826	45.3079	1.68e-11	2.86e-10	QDZ92180.1	MarR family transcriptional regulator
D0436_15970	-1.17963	6.67657	39.0975	4.03e-10	5.67e-09	QDZ91832.1	bifunctional chorismate mutase/prephenate dehydrogenase
D0436_20875	-1.17958	5.0681	49.2065	2.3e-12	4.59e-11	QDZ92722.1	hypothetical protein
D0436_19915	-1.17857	5.23101	52.5761	4.14e-13	9.35e-12	QDZ92546.1	alpha/beta hydrolase
D0436_04545	-1.17351	7.58578	36.6865	1.39e-09	1.74e-08	QDZ89801.1	gamma-glutamyltransferase
D0436_15895	-1.17041	3.33311	23.2065	1.46e-06	1.12e-05	QDZ91820.1	hypothetical protein
D0436_13685	-1.1698	3.66329	28.9995	7.24e-08	7.11e-07	QDZ91421.1	HAD family hydrolase
D0436_20275	-1.16484	7.14129	58.5381	1.99e-14	5.5e-13	QDZ92610.1	GTP cyclohydrolase I FolE
D0436_13140	-1.16042	4.24463	18.3144	1.87e-05	0.000111754	QDZ91322.1	YccF domain-containing protein
D0436_16455	-1.15843	8.26958	26.4962	2.64e-07	2.36e-06	QDZ91920.1	adenylosuccinate synthase
D0436_21180	-1.1556	7.76671	59.002	1.58e-14	4.4e-13	QDZ92773.1	two-component system response regulator OmpR
D0436_02925	-1.15312	2.67621	12.2877	0.000455952	0.00196528	QDZ89494.1	DNA gyrase inhibitor YacG
D0436_16615	-1.15309	6.77201	25.6419	4.11e-07	3.51e-06	QDZ91947.1	LysM peptidoglycan-binding domain-containing protein
D0436_04700	-1.15231	4.09583	12.2976	0.000453545	0.00196072	QDZ89826.1	TonB-dependent receptor
D0436_14090	-1.152	9.48313	55.4491	9.59e-14	2.42e-12	QDZ91495.1	DUF3450 domain-containing protein
D0436_07360	-1.15158	8.26735	60.6085	6.96e-15	2.11e-13	QDZ90300.1	IMP dehydrogenase
D0436_13465	-1.15026	5.66938	37.1828	1.08e-09	1.37e-08	QDZ91382.1	acetate--CoA ligase
D0436_17145	-1.1391	3.90201	25.709	3.97e-07	3.41e-06	QDZ92040.1	sensor domain-containing diguanylate cyclase
D0436_15065	-1.13889	4.03562	17.2117	3.34e-05	0.000190412	QDZ91670.1	DUF3192 domain-containing protein
D0436_11270	-1.13857	6.57397	16.7127	4.35e-05	0.000241346	QDZ93225.1	DUF3570 domain-containing protein
D0436_22880	-1.13697	4.89554	39.6421	3.05e-10	4.36e-09	QDZ93055.1	hypothetical protein
D0436_18770	-1.13054	2.70524	9.92692	0.00162879	0.00587659	QDZ92331.1	STAS domain-containing protein
D0436_04255	-1.12962	8.40567	33.1446	8.56e-09	9.54e-08	QDZ89747.1	aspartate aminotransferase family protein
D0436_14180	-1.12941	8.2782	26.3878	2.79e-07	2.47e-06	QDZ91509.1	phage shock protein PspA
D0436_14080	-1.12641	7.63109	46.2298	1.05e-11	1.86e-10	QDZ91493.1	MotA/TolQ/ExbB proton channel family protein
D0436_13320	-1.1192	0.485746	4.42251	0.0354679	0.0798715	QDZ91355.1	DoxX family protein
D0436_20900	-1.11238	7.0191	11.0371	0.000893066	0.00349064	QDZ92727.1	efflux RND transporter permease subunit
D0436_20825	-1.10709	1.98134	10.8019	0.00101396	0.00388312	QDZ92713.1	hypothetical protein
D0436_15130	-1.10608	4.39355	10.2797	0.00134504	0.00498899	QDZ91683.1	PfaD family polyunsaturated fatty acid/polyketide biosynthesis protein
D0436_08890	-1.10389	1.05008	4.71696	0.0298665	0.0691712	QDZ90578.1	DUF4212 domain-containing protein
D0436_21330	-1.10265	8.51223	53.9147	2.09e-13	5.02e-12	QDZ92798.1	efflux RND transporter periplasmic adaptor subunit
D0436_17830	-1.09834	3.75259	22.8248	1.77e-06	1.33e-05	QDZ92162.1	hypothetical protein
D0436_11275	-1.09721	1.76802	4.56369	0.0326567	0.0743709	QDZ90998.1	DUF4266 domain-containing protein
D0436_16550	-1.09641	3.48715	18.6116	1.6e-05	9.69e-05	QDZ91935.1	pentaheme c-type cytochrome TorC
D0436_19190	-1.09569	6.17395	47.9842	4.3e-12	8.15e-11	QDZ92408.1	LysR family transcriptional regulator
D0436_02515	-1.0925	2.59299	7.60796	0.00581112	0.0174935	QDZ89416.1	porin
D0436_19835	-1.08972	6.4553	40.4162	2.05e-10	3.01e-09	QDZ92530.1	ATP-dependent protease subunit HslV
D0436_09845	-1.08887	4.47956	41.8562	9.82e-11	1.5e-09	QDZ90741.1	ArsC family reductase
D0436_19105	-1.0852	1.26015	7.12201	0.00761433	0.0219232	QDZ93322.1	hypothetical protein
D0436_21060	-1.08378	5.06565	47.8168	4.68e-12	8.84e-11	QDZ92754.1	LTA synthase family protein
D0436_01615	-1.08339	1.71909	4.441	0.0350858	0.0791744	QDZ89261.1	DUF2970 domain-containing protein
D0436_13390	-1.08332	7.06278	45.0066	1.96e-11	3.27e-10	QDZ91369.1	helix-turn-helix transcriptional regulator
D0436_19430	-1.07687	7.07713	48.9063	2.68e-12	5.32e-11	QDZ92454.1	phosphoribosylaminoimidazolesuccinocarboxamide synthase
D0436_13425	-1.07684	5.23285	38.3042	6.05e-10	8.07e-09	QDZ91374.1	DUF3187 family protein
D0436_09465	-1.07636	4.97547	13.2146	0.000277777	0.00126743	QDZ93206.1	efflux RND transporter periplasmic adaptor subunit
D0436_10880	-1.07305	2.49245	9.86191	0.00168735	0.00604786	QDZ90933.1	sulfurtransferase complex subunit TusC
D0436_15145	-1.06761	2.76433	7.40037	0.00652105	0.0192325	QDZ91686.1	hypothetical protein
D0436_14085	-1.06344	9.94827	48.8104	2.82e-12	5.56e-11	QDZ91494.1	MotA/TolQ/ExbB proton channel family protein
D0436_14075	-1.06122	7.80885	45.5465	1.49e-11	2.55e-10	QDZ91492.1	biopolymer transporter ExbD
D0436_12075	-1.0611	6.66529	37.167	1.08e-09	1.38e-08	QDZ91144.1	Fe-S cluster assembly transcriptional regulator IscR
D0436_20880	-1.05778	4.18962	14.0091	0.000181928	0.000865396	QDZ92723.1	DUF2057 domain-containing protein
D0436_17580	-1.05208	2.4262	6.64035	0.00996946	0.0277339	QDZ92119.1	hemin ABC transporter substrate-binding protein
D0436_08190	-1.05102	6.27808	46.4665	9.32e-12	1.67e-10	QDZ90449.1	twin-arginine translocation signal domain-containing protein
D0436_07010	-1.04791	4.38238	20.6337	5.56e-06	3.73e-05	QDZ90234.1	SDR family NAD(P)-dependent oxidoreductase
D0436_13665	-1.04725	4.98401	40.5583	1.91e-10	2.82e-09	QDZ91417.1	phosphate acyltransferase PlsX
D0436_09130	-1.04281	5.69109	25.8322	3.72e-07	3.2e-06	QDZ90619.1	hypothetical protein
D0436_21950	-1.04248	0.950585	5.02979	0.0249149	0.0596155	QDZ92901.1	hypothetical protein
D0436_14070	-1.03868	5.9523	25.8848	3.62e-07	3.13e-06	QDZ91491.1	energy transducer TonB
D0436_15185	-1.03703	1.741	5.3343	0.0209098	0.0518819	QDZ93274.1	Crp/Fnr family transcriptional regulator
D0436_08740	-1.0323	2.33594	4.80763	0.028334	0.0661277	QDZ90553.1	bifunctional lysylphosphatidylglycerol flippase/synthetase MprF
D0436_14400	-1.02688	1.66926	6.92403	0.00850453	0.0241673	QDZ91549.1	hypothetical protein
D0436_01120	-1.02445	1.69819	7.96872	0.00475927	0.0147129	QDZ89170.1	aspartyl/asparaginyl beta-hydroxylase domain-containing protein
D0436_07005	-1.02157	4.03652	25.6401	4.11e-07	3.51e-06	QDZ90233.1	nuclear transport factor 2 family protein
D0436_03525	-1.01938	6.21695	64.8105	8.25e-16	2.85e-14	QDZ89608.1	flavohemoglobin expression-modulating QEGLA motif protein
D0436_13110	-1.01737	8.67304	39.53	3.23e-10	4.61e-09	QDZ91316.1	hypothetical protein
D0436_17185	-1.01715	7.82607	37.1236	1.11e-09	1.41e-08	QDZ92047.1	M3 family peptidase
D0436_06585	-1.01589	2.45637	9.25645	0.00234667	0.00799076	QDZ90164.1	DUF2271 domain-containing protein
D0436_06845	-1.01302	9.77091	41.6701	1.08e-10	1.63e-09	QDZ90204.1	cytochrome c
D0436_00185	-1.00863	7.0193	60.2613	8.31e-15	2.46e-13	QDZ88997.1	glycine--tRNA ligase subunit alpha
D0436_13445	-1.00834	5.40095	15.8641	6.81e-05	0.000359395	QDZ91378.1	biotin synthase BioB
D0436_19710	-1.00729	6.85247	8.08377	0.00446634	0.013896	QDZ92507.1	hypothetical protein
D0436_13305	-1.00398	5.78702	26.358	2.84e-07	2.49e-06	QDZ91352.1	N-succinylarginine dihydrolase
D0436_05135	1.00012	4.43797	17.7007	2.59e-05	0.00015036	QDZ89906.1	molybdenum ABC transporter ATP-binding protein ModC
D0436_07550	1.00209	7.57275	33.4696	7.24e-09	8.2e-08	QDZ90332.1	flagellar hook assembly protein FlgD
D0436_03040	1.0023	9.1008	31.1889	2.34e-08	2.46e-07	QDZ89515.1	uroporphyrinogen decarboxylase
D0436_15965	1.00334	5.37239	26.3647	2.83e-07	2.49e-06	QDZ91831.1	hydroxylamine reductase
D0436_13800	1.00396	6.38555	33.3995	7.5e-09	8.48e-08	QDZ91443.1	phosphate starvation-inducible protein PhoH
D0436_14735	1.0124	5.69592	53.7782	2.24e-13	5.32e-12	QDZ91605.1	S9 family peptidase
D0436_01700	1.01458	5.81796	22.5055	2.1e-06	1.54e-05	QDZ89276.1	YceK/YidQ family lipoprotein
D0436_16965	1.01661	7.38189	20.4973	5.97e-06	3.97e-05	QDZ92007.1	TonB-dependent receptor
D0436_15435	1.01813	6.61198	28.4819	9.46e-08	9.11e-07	QDZ91741.1	L-lactate permease
D0436_20030	1.0216	8.8381	42.1577	8.42e-11	1.3e-09	QDZ92568.1	porphobilinogen synthase
D0436_23340	1.02421	5.3029	47.3492	5.94e-12	1.1e-10	NA	NA
D0436_18300	1.02439	5.04593	19.7435	8.86e-06	5.66e-05	QDZ92248.1	Na(+)-translocating NADH-quinone reductase subunit C
D0436_08525	1.02446	7.40221	27.8823	1.29e-07	1.2e-06	QDZ90513.1	MBL fold metallo-hydrolase
D0436_03730	1.02482	5.85491	16.291	5.43e-05	0.000293622	QDZ89649.1	hypothetical protein
D0436_19740	1.02495	9.51544	33.673	6.52e-09	7.46e-08	QDZ92513.1	DUF465 domain-containing protein
D0436_17280	1.03151	2.71849	11.2258	0.000806663	0.00319298	QDZ92062.1	hypothetical protein
D0436_08960	1.03186	8.67104	33.6231	6.69e-09	7.64e-08	QDZ90590.1	ribosome modulation factor
D0436_14850	1.03391	5.43424	22.278	2.36e-06	1.73e-05	QDZ91627.1	LysR family transcriptional regulator
D0436_17625	1.03447	6.50209	53.5116	2.57e-13	6.03e-12	QDZ92127.1	universal stress protein
D0436_08175	1.03734	7.11303	55.8659	7.76e-14	1.97e-12	QDZ90446.1	chemotaxis protein CheV
D0436_00590	1.03782	2.92525	16.7722	4.21e-05	0.000234792	QDZ89070.1	GntR family transcriptional regulator
D0436_05875	1.03946	6.64155	52.2032	5e-13	1.11e-11	QDZ90045.1	hypothetical protein
D0436_07510	1.04586	5.72606	45.312	1.68e-11	2.86e-10	QDZ90325.1	flagellar biosynthesis protein FlgP
D0436_07555	1.04588	9.7135	34.1313	5.15e-09	6.01e-08	QDZ90333.1	flagellar hook protein FlgE
D0436_07230	1.04721	6.40164	51.0827	8.86e-13	1.89e-11	QDZ90275.1	HDOD domain-containing protein
D0436_07590	1.05129	8.6142	27.3108	1.73e-07	1.59e-06	QDZ90340.1	flagellar hook-associated protein FlgL
D0436_06660	1.05137	6.50399	48.4392	3.41e-12	6.69e-11	QDZ90175.1	ribosome maturation factor RimP
D0436_15450	1.05203	12.0005	41.7507	1.04e-10	1.58e-09	QDZ91744.1	lactate utilization protein
D0436_18110	1.05318	7.43245	30.3967	3.52e-08	3.58e-07	QDZ92216.1	sodium:proton antiporter
D0436_20555	1.05492	9.19452	17.37	3.08e-05	0.000176806	NA	NA
D0436_00290	1.05698	4.88618	32.3037	1.32e-08	1.44e-07	QDZ93132.1	hypothetical protein
D0436_07350	1.05837	8.21127	57.5594	3.28e-14	8.72e-13	QDZ90298.1	ribosome biogenesis GTPase Der
D0436_08555	1.05877	4.04905	18.5019	1.7e-05	0.000101843	QDZ90519.1	DUF1097 domain-containing protein
D0436_11135	1.06089	1.61117	7.58084	0.0058992	0.017722	QDZ90974.1	hypothetical protein
D0436_14785	1.06622	8.24111	47.3098	6.06e-12	1.12e-10	QDZ91615.1	hypothetical protein
D0436_13400	1.06624	10.5173	27.6735	1.44e-07	1.33e-06	QDZ93257.1	cytochrome C
D0436_23105	1.07111	1.38766	4.86444	0.0274156	0.0642941	QDZ93090.1	DUF1772 domain-containing protein
D0436_05640	1.07532	4.15724	31.5918	1.9e-08	2.03e-07	QDZ90004.1	LysR family transcriptional regulator
D0436_00225	1.07545	3.92073	27.3609	1.69e-07	1.55e-06	QDZ89005.1	YigZ family protein
D0436_01680	1.07624	3.01513	8.72087	0.00314588	0.0103409	NA	NA
D0436_08840	1.07724	13.7137	32.4328	1.23e-08	1.35e-07	QDZ90572.1	formate C-acetyltransferase
D0436_02600	1.07746	1.12307	4.05704	0.0439875	0.0955456	QDZ89433.1	DUF3630 family protein
D0436_08820	1.08334	10.7155	44.5244	2.51e-11	4.13e-10	QDZ90568.1	phosphate acetyltransferase
D0436_21680	1.08656	9.60433	37.933	7.32e-10	9.62e-09	QDZ92857.1	oxygen-independent coproporphyrinogen III oxidase
D0436_09615	1.09166	3.5684	20.0537	7.53e-06	4.89e-05	QDZ90704.1	inovirus Gp2 family protein
D0436_06680	1.0923	6.90595	58.3055	2.24e-14	6.12e-13	QDZ90179.1	tRNA pseudouridine(55) synthase TruB
D0436_16750	1.09339	8.50834	44.4794	2.57e-11	4.22e-10	QDZ91971.1	bifunctional 3,4-dihydroxy-2-butanone-4-phosphate synthase/GTP cyclohydrolase II
D0436_05995	1.09353	4.43701	26.5414	2.58e-07	2.32e-06	QDZ90067.1	N-acetylglucosamine-binding protein GbpA
D0436_23240	1.09633	3.18398	20.3984	6.29e-06	4.16e-05	NA	NA
D0436_14345	1.09839	11.9342	33.0081	9.18e-09	1.02e-07	QDZ91538.1	MtrB/PioB family decaheme-associated outer membrane protein
D0436_06665	1.09899	8.96231	50.5217	1.18e-12	2.48e-11	QDZ90176.1	transcription termination/antitermination protein NusA
D0436_18730	1.1002	2.35638	11.4118	0.00072978	0.00295023	QDZ92325.1	Crp/Fnr family transcriptional regulator
D0436_12560	1.1013	2.10471	9.39887	0.00217119	0.00749265	QDZ91230.1	hypothetical protein
D0436_12330	1.10165	6.44937	45.7215	1.36e-11	2.35e-10	QDZ91189.1	bifunctional acetaldehyde-CoA/alcohol dehydrogenase
D0436_07570	1.10329	6.33454	36.802	1.31e-09	1.65e-08	QDZ90336.1	flagellar L-ring protein
D0436_00980	1.10564	1.50168	6.65306	0.00989859	0.0275543	QDZ89142.1	hypothetical protein
D0436_21530	1.11701	8.42063	47.685	5.01e-12	9.41e-11	QDZ92831.1	bifunctional molybdopterin-guanine dinucleotide biosynthesis adaptor protein MobB/molybdopterin molybdotransferase MoeA
D0436_09705	1.12534	6.62814	38.6347	5.11e-10	6.99e-09	QDZ90717.1	DUF406 family protein
D0436_11440	1.12726	4.36589	21.5265	3.49e-06	2.46e-05	QDZ91028.1	imidazole glycerol phosphate synthase subunit HisF
D0436_18135	1.12933	4.45498	45.9088	1.24e-11	2.15e-10	QDZ92220.1	hypothetical protein
D0436_10150	1.13005	7.16906	64.5671	9.33e-16	3.18e-14	QDZ90798.1	3-phosphoserine/phosphohydroxythreonine transaminase
D0436_08860	1.13271	3.24345	20.4093	6.25e-06	4.14e-05	NA	NA
D0436_20515	1.13359	6.2963	37.2804	1.02e-09	1.31e-08	QDZ92656.1	DUF3306 domain-containing protein
D0436_09570	1.13455	3.76659	29.1117	6.83e-08	6.73e-07	QDZ90698.1	hypothetical protein
D0436_13575	1.138	7.98718	62.2456	3.03e-15	9.65e-14	QDZ91399.1	uracil phosphoribosyltransferase
D0436_15550	1.13968	8.78975	29.6834	5.09e-08	5.08e-07	QDZ91763.1	L-threonine dehydrogenase
D0436_15375	1.14055	5.6704	46.4235	9.53e-12	1.7e-10	QDZ91730.1	DUF423 domain-containing protein
D0436_21495	1.14178	7.53479	53.5922	2.47e-13	5.82e-12	QDZ92825.1	GNAT family N-acetyltransferase
D0436_22385	1.14485	1.03879	4.42383	0.0354404	0.0798507	NA	NA
D0436_03815	1.14808	6.89629	48.3609	3.55e-12	6.9e-11	QDZ89662.1	NAD(P)H-hydrate dehydratase
D0436_03735	1.14815	6.17121	60.234	8.42e-15	2.48e-13	QDZ89650.1	thiopurine S-methyltransferase
D0436_11115	1.15348	2.81313	17.6293	2.68e-05	0.000155494	QDZ90970.1	TonB-dependent receptor
D0436_20185	1.15423	5.37295	31.5989	1.9e-08	2.03e-07	QDZ92593.1	3-isopropylmalate dehydratase small subunit
D0436_05340	1.15674	3.82809	28.191	1.1e-07	1.04e-06	QDZ89947.1	porin
D0436_03480	1.15691	2.44708	18.2	1.99e-05	0.00011819	QDZ89599.1	FAD-binding protein
D0436_11435	1.16064	3.56802	18.132	2.06e-05	0.000121494	QDZ91027.1	1-(5-phosphoribosyl)-5-[(5-phosphoribosylamino)methylideneamino]imidazole-4-carboxamide isomerase
D0436_08505	1.16086	2.2326	15.8329	6.92e-05	0.000364491	QDZ90509.1	flavocytochrome c
D0436_03880	1.16823	7.05381	66.0624	4.37e-16	1.63e-14	QDZ89675.1	ClpXP protease specificity-enhancing factor
D0436_07400	1.17054	1.18334	4.71686	0.0298682	0.0691712	QDZ90308.1	cytochrome bd-I oxidase subunit CydX
D0436_15555	1.17563	8.16751	69.3621	8.19e-17	3.19e-15	QDZ91764.1	cytoplasmic protein
D0436_11430	1.17888	4.37635	26.8743	2.17e-07	1.98e-06	QDZ91026.1	imidazole glycerol phosphate synthase subunit HisH
D0436_16485	1.18152	5.80019	38.5109	5.44e-10	7.4e-09	QDZ91926.1	SCP2 domain-containing protein
D0436_05820	1.18154	4.3745	27.3501	1.7e-07	1.56e-06	QDZ90035.1	cytochrome b/b6 domain-containing protein
D0436_10695	1.18159	9.23376	38.3175	6.01e-10	8.04e-09	QDZ90901.1	universal stress protein UspE
D0436_03375	1.18384	4.61954	40.2116	2.28e-10	3.31e-09	QDZ89578.1	MFS transporter
D0436_05145	1.18457	6.17305	23.4693	1.27e-06	9.83e-06	QDZ89908.1	molybdate ABC transporter substrate-binding protein
D0436_21475	1.18499	7.13293	24.7736	6.45e-07	5.26e-06	QDZ92821.1	TonB-dependent receptor
D0436_13360	1.18602	3.47245	26.4192	2.75e-07	2.44e-06	QDZ91363.1	purine-nucleoside phosphorylase
D0436_13355	1.18698	4.18949	41.4806	1.19e-10	1.79e-09	QDZ91362.1	MFS transporter TsgA
D0436_04990	1.1878	7.52628	49.3739	2.12e-12	4.25e-11	QDZ89880.1	chemotaxis protein CheX
D0436_18250	1.18904	3.64586	29.8477	4.67e-08	4.68e-07	QDZ92239.1	HAAAP family serine/threonine permease
D0436_11920	1.20727	5.82316	50.146	1.43e-12	2.98e-11	QDZ91116.1	hypothetical protein
D0436_18600	1.20961	1.60873	8.45214	0.00364614	0.011729	QDZ92303.1	hypothetical protein
D0436_19415	1.21375	11.6706	22.1537	2.52e-06	1.83e-05	QDZ92451.1	thiosulfate reductase PhsA
D0436_21465	1.21445	2.32168	11.7362	0.000612945	0.00254151	NA	NA
D0436_02365	1.21985	6.17615	54.1068	1.9e-13	4.58e-12	QDZ89388.1	ribokinase
D0436_19735	1.2238	8.10932	69.8575	6.37e-17	2.51e-15	QDZ92512.1	uridine phosphorylase
D0436_15445	1.23138	11.3938	54.9894	1.21e-13	3.02e-12	QDZ91743.1	(Fe-S)-binding protein
D0436_12415	1.23737	5.37552	41.0395	1.49e-10	2.22e-09	QDZ91205.1	alpha-amylase
D0436_08825	1.23751	9.82981	69.1075	9.32e-17	3.57e-15	QDZ90569.1	acetate kinase
D0436_07275	1.24037	8.82162	47.2698	6.19e-12	1.13e-10	QDZ90283.1	NrfJ
D0436_08515	1.24219	1.19766	5.19037	0.0227124	0.0553866	QDZ90511.1	cytochrome C
D0436_09530	1.24247	6.94167	62.6015	2.53e-15	8.18e-14	QDZ90690.1	NAD-dependent protein deacylase
D0436_04965	1.2498	0.32886	4.20305	0.0403514	0.0888953	QDZ89875.1	iron hydrogenase
D0436_14100	1.25045	6.73626	47.4919	5.52e-12	1.03e-10	QDZ91497.1	porin
D0436_06675	1.25358	4.84413	54.2125	1.8e-13	4.38e-12	QDZ90178.1	30S ribosome-binding factor RbfA
D0436_05140	1.2603	4.16508	22.6716	1.92e-06	1.43e-05	QDZ89907.1	molybdate ABC transporter permease subunit
D0436_20550	1.26486	6.79124	28.2798	1.05e-07	1e-06	QDZ92663.1	twin-arginine translocation signal domain-containing protein
D0436_03140	1.26501	7.25558	38.6086	5.18e-10	7.06e-09	QDZ89535.1	TAXI family TRAP transporter solute-binding subunit
D0436_14340	1.27004	10.6064	37.2982	1.01e-09	1.3e-08	QDZ91537.1	DmsE family decaheme c-type cytochrome
D0436_08835	1.27474	9.3283	58.4238	2.11e-14	5.8e-13	QDZ90571.1	pyruvate formate lyase 1-activating protein
D0436_19025	1.28024	1.50434	11.6069	0.000657063	0.00269878	QDZ92379.1	polysulfide reductase
D0436_00560	1.28988	4.57939	45.6036	1.45e-11	2.49e-10	QDZ89065.1	carbohydrate kinase
D0436_11425	1.29385	5.55188	30.3517	3.6e-08	3.64e-07	QDZ91025.1	bifunctional histidinol-phosphatase/imidazoleglycerol-phosphate dehydratase HisB
D0436_21525	1.29951	5.92793	51.5429	7e-13	1.53e-11	QDZ92830.1	molybdenum cofactor guanylyltransferase
D0436_18065	1.31345	7.19517	38.8024	4.69e-10	6.47e-09	QDZ93310.1	radical SAM protein
D0436_11445	1.31596	5.10565	52.4287	4.46e-13	9.98e-12	QDZ93229.1	bifunctional phosphoribosyl-AMP cyclohydrolase/phosphoribosyl-ATP diphosphatase HisIE
D0436_02260	1.32309	2.61706	23.9299	9.99e-07	7.92e-06	QDZ89372.1	SDR family oxidoreductase
D0436_11290	1.33146	9.61184	36.2336	1.75e-09	2.16e-08	QDZ91001.1	nickel-dependent hydrogenase large subunit
D0436_11330	1.33185	8.91857	35.1123	3.11e-09	3.76e-08	QDZ91009.1	hydrogenase accessory protein HypB
D0436_09030	1.33365	6.51741	79.9191	3.9e-19	1.93e-17	QDZ93204.1	NAD-dependent DNA ligase LigA
D0436_07985	1.33436	6.1001	99.1185	2.38e-23	1.92e-21	QDZ90416.1	hypothetical protein
D0436_06885	1.33522	2.02731	16.5524	4.73e-05	0.00025998	QDZ93191.1	hypothetical protein
D0436_20755	1.3395	5.07849	49.9028	1.62e-12	3.34e-11	QDZ92700.1	energy transducer TonB
D0436_18305	1.34323	5.74951	48.1282	3.99e-12	7.64e-11	QDZ92249.1	NADH:ubiquinone reductase (Na(+)-transporting) subunit B
D0436_15460	1.34397	8.9729	83.4825	6.43e-20	3.55e-18	QDZ91746.1	AAA family ATPase
D0436_00670	1.36267	5.72735	42.8048	6.05e-11	9.59e-10	QDZ89084.1	hypothetical protein
D0436_04740	1.363	1.78484	13.6279	0.000222853	0.00103523	QDZ89833.1	glycerophosphodiester phosphodiesterase
D0436_00985	1.37204	3.66458	23.72	1.11e-06	8.71e-06	QDZ89143.1	hypothetical protein
D0436_01685	1.37239	6.22137	24.0563	9.36e-07	7.43e-06	QDZ89273.1	anaerobic C4-dicarboxylate transporter
D0436_13035	1.37698	6.12418	47.0932	6.77e-12	1.24e-10	QDZ91304.1	TraR/DksA family transcriptional regulator
D0436_21470	1.37746	5.78994	42.6331	6.6e-11	1.04e-09	QDZ92820.1	ABC transporter ATP-binding protein
D0436_07050	1.37972	7.68563	60.9553	5.84e-15	1.79e-13	QDZ90242.1	DUF3634 family protein
D0436_03135	1.38183	5.40577	48.2516	3.75e-12	7.2e-11	QDZ89534.1	TRAP transporter permease
D0436_20585	1.38236	9.69186	51.8197	6.08e-13	1.33e-11	QDZ92668.1	coproporphyrinogen III oxidase family protein
D0436_14695	1.38404	5.21276	52.2988	4.77e-13	1.06e-11	QDZ91597.1	DP-EP family protein
D0436_00760	1.39421	1.93868	17.1865	3.39e-05	0.000192701	QDZ89100.1	sulfurtransferase TusA family protein
D0436_01715	1.39509	2.97523	26.5133	2.62e-07	2.34e-06	QDZ89278.1	TetR/AcrR family transcriptional regulator
D0436_07990	1.40142	6.366	120.598	4.68e-28	6.18e-26	QDZ90417.1	YjbF family lipoprotein
D0436_04640	1.40547	1.67281	10.7652	0.00103424	0.00394696	QDZ89818.1	hypothetical protein
D0436_19480	1.42521	4.76353	34.9728	3.34e-09	4.01e-08	QDZ92462.1	TonB-dependent receptor
D0436_14795	1.42614	11.5472	33.7256	6.35e-09	7.28e-08	QDZ91616.1	outer membrane protein OmpW
D0436_05350	1.4272	2.78102	21.3416	3.84e-06	2.66e-05	QDZ89949.1	DUF819 family protein
D0436_17720	1.42825	7.69159	52.5069	4.29e-13	9.64e-12	QDZ92142.1	DUF3144 domain-containing protein
D0436_12870	1.4301	5.56309	34.4366	4.4e-09	5.18e-08	QDZ91281.1	DUF5062 family protein
D0436_10155	1.43599	5.27952	48.4093	3.46e-12	6.77e-11	QDZ90799.1	LysR family transcriptional regulator
D0436_12260	1.44294	8.71984	35.0326	3.24e-09	3.9e-08	QDZ91177.1	hypothetical protein
D0436_11050	1.44656	5.06369	75.518	3.62e-18	1.63e-16	QDZ90958.1	hypothetical protein
D0436_17895	1.44784	7.91177	53.0998	3.17e-13	7.28e-12	QDZ92175.1	formate dehydrogenase subunit alpha
D0436_16945	1.45153	2.3016	8.24769	0.0040804	0.012907	QDZ93299.1	hypothetical protein
D0436_17845	1.45458	6.60861	40.4614	2.01e-10	2.96e-09	QDZ92165.1	hypothetical protein
D0436_08435	1.45876	0.835997	6.14509	0.0131778	0.0349432	QDZ90496.1	hypothetical protein
D0436_01740	1.46023	6.77102	39.4449	3.37e-10	4.79e-09	QDZ89283.1	cupin domain-containing protein
D0436_23400	1.46443	1.24015	7.64863	0.00568156	0.0171865	NA	NA
D0436_06940	1.46489	3.58009	28.5976	8.91e-08	8.62e-07	NA	NA
D0436_21380	1.47203	0.850802	7.27915	0.00697594	0.0203539	QDZ92806.1	glutamate 5-kinase
D0436_05815	1.47266	6.84323	38.7017	4.94e-10	6.77e-09	QDZ90034.1	menaquinone-dependent protoporphyrinogen IX dehydrogenase
D0436_16150	1.474	4.64235	34.1766	5.03e-09	5.89e-08	QDZ91868.1	TIGR01212 family radical SAM protein
D0436_21030	1.4799	3.50729	36.644	1.42e-09	1.77e-08	QDZ92749.1	sensor histidine kinase
D0436_20510	1.48635	6.68263	48.2549	3.74e-12	7.2e-11	QDZ92655.1	DUF3305 domain-containing protein
D0436_11285	1.49157	8.9243	33.0661	8.91e-09	9.91e-08	QDZ91000.1	twin-arginine translocation signal domain-containing protein
D0436_07980	1.49829	7.83142	100.373	1.26e-23	1.1e-21	QDZ90415.1	YjbH domain-containing protein
D0436_08915	1.50289	7.98654	110.433	7.88e-26	8.18e-24	QDZ90583.1	ketoacyl-ACP synthase III
D0436_15745	1.50456	6.71917	79.4319	4.99e-19	2.45e-17	QDZ91794.1	twin-arginine translocation signal domain-containing protein
D0436_09440	1.51835	4.08842	62.8783	2.2e-15	7.21e-14	QDZ90674.1	MATE family efflux transporter
D0436_00935	1.52352	4.17038	37.7555	8.02e-10	1.05e-08	QDZ89134.1	hypothetical protein
D0436_02855	1.52435	6.54304	50.6994	1.08e-12	2.28e-11	QDZ89480.1	fumarate reductase cytochrome b subunit
D0436_21035	1.52591	4.14466	27.6981	1.42e-07	1.32e-06	QDZ92750.1	DNA-binding response regulator
D0436_18085	1.53113	6.95995	42.2757	7.93e-11	1.23e-09	QDZ92211.1	helix-turn-helix domain-containing protein
D0436_23110	1.53206	1.50869	10.6331	0.00111079	0.0042023	QDZ93091.1	Tn3-like element IS1071 family transposase
D0436_19820	1.53392	4.97262	56.6105	5.31e-14	1.37e-12	QDZ92528.1	DNA-binding response regulator
D0436_06485	1.537	8.33221	82.6375	9.86e-20	5.31e-18	QDZ90154.1	hypothetical protein
D0436_18855	1.54523	5.43575	56.9359	4.5e-14	1.17e-12	QDZ92347.1	molybdate ABC transporter substrate-binding protein
D0436_07625	1.54791	7.56759	65.0452	7.32e-16	2.57e-14	QDZ90347.1	flagella export chaperone FliS
D0436_09410	1.54925	7.30178	55.0005	1.2e-13	3.02e-12	QDZ90668.1	SDR family oxidoreductase
D0436_16165	1.553	8.36803	21.3734	3.78e-06	2.63e-05	QDZ91870.1	glutamate synthase small subunit
D0436_21040	1.55331	4.65524	32.4921	1.2e-08	1.31e-07	QDZ92751.1	LuxR family transcriptional regulator
D0436_06835	1.55578	13.2272	40.7665	1.72e-10	2.55e-09	QDZ90202.1	ribosome-associated translation inhibitor RaiA
D0436_01735	1.55883	0.467334	5.8615	0.0154756	0.0399671	QDZ89282.1	hypothetical protein
D0436_02850	1.56503	6.47836	74.585	5.81e-18	2.48e-16	QDZ89479.1	fumarate reductase cytochrome b subunit
D0436_02885	1.57799	3.38766	27.5297	1.55e-07	1.43e-06	QDZ89486.1	hypothetical protein
D0436_09170	1.58523	0.382364	5.79413	0.0160797	0.0413316	NA	NA
D0436_18635	1.58718	10.059	54.1183	1.89e-13	4.57e-12	NA	NA
D0436_18310	1.59491	6.58822	38.3594	5.88e-10	7.92e-09	QDZ92250.1	Na(+)-translocating NADH-quinone reductase subunit A
D0436_19020	1.60411	1.22271	10.8296	0.000998922	0.00384241	QDZ92378.1	4Fe-4S dicluster domain-containing protein
D0436_11355	1.60801	6.27301	140.779	1.8e-32	4.36e-30	QDZ91014.1	lauroyl-Kdo(2)-lipid IV(A) myristoyltransferase
D0436_14335	1.60826	12.1775	57.702	3.05e-14	8.16e-13	QDZ91536.1	OmcA/MtrC family decaheme c-type cytochrome
D0436_00245	1.61027	8.04404	56.5555	5.46e-14	1.4e-12	QDZ89009.1	menaquinone-dependent protoporphyrinogen IX dehydrogenase
D0436_15640	1.6142	1.07116	7.34002	0.00674362	0.0197966	QDZ91779.1	hypothetical protein
D0436_06595	1.6261	6.81292	115.898	5e-27	5.9e-25	QDZ90166.1	transcription elongation factor GreA
D0436_12030	1.63447	6.19766	91.2929	1.24e-21	8.86e-20	QDZ91135.1	hypothetical protein
D0436_03130	1.64212	2.98467	32.2432	1.36e-08	1.48e-07	QDZ89533.1	DUF1850 domain-containing protein
D0436_17350	1.64384	0.596044	4.78606	0.028691	0.0668893	QDZ92076.1	DUF3302 domain-containing protein
D0436_09075	1.66376	8.76684	89.2955	3.4e-21	2.25e-19	QDZ90609.1	sodium/proton antiporter NhaB
D0436_16925	1.66962	3.77763	61.5778	4.26e-15	1.33e-13	QDZ92000.1	ATPase
D0436_01890	1.67225	3.65014	44.7515	2.24e-11	3.7e-10	NA	NA
D0436_18590	1.67908	0.161714	6.02052	0.0141405	0.0371347	QDZ92302.1	prepilin-type N-terminal cleavage/methylation domain-containing protein
D0436_14150	1.69737	0.370829	5.86838	0.0154152	0.0398509	NA	NA
D0436_05005	1.70636	5.9922	100.031	1.5e-23	1.28e-21	QDZ89883.1	tRNA dihydrouridine(20/20a) synthase DusA
D0436_19815	1.70662	6.69146	53.1262	3.13e-13	7.26e-12	QDZ92527.1	GHKL domain-containing protein
D0436_20870	1.71507	9.23137	82.5647	1.02e-19	5.37e-18	QDZ92721.1	cytochrome C
D0436_17960	1.72809	12.8689	59.5156	1.21e-14	3.48e-13	QDZ92187.1	flavocytochrome c
D0436_19780	1.74915	0.646977	6.26792	0.0122943	0.0330277	QDZ92521.1	DUF3373 family protein
D0436_14330	1.75633	13.08	73.4498	1.03e-17	4.33e-16	QDZ91535.1	OmcA/MtrC family decaheme c-type cytochrome
D0436_13640	1.76521	8.09874	159.637	1.36e-36	6.58e-34	QDZ91412.1	beta-ketoacyl-[acyl-carrier-protein] synthase II
D0436_19500	1.76863	4.2805	57.8045	2.9e-14	7.8e-13	QDZ92466.1	APC family permease
D0436_18735	1.80954	0.211863	6.41025	0.0113463	0.030987	QDZ92326.1	hypothetical protein
D0436_21025	1.81792	4.59303	60.5965	7.01e-15	2.11e-13	QDZ92748.1	porin
D0436_13000	1.8366	6.9629	150.32	1.48e-34	5.36e-32	QDZ91297.1	adenine phosphoribosyltransferase
D0436_19375	1.85548	7.98041	70.2825	5.14e-17	2.04e-15	QDZ92443.1	methyl-accepting chemotaxis protein
D0436_05345	1.86842	5.98338	49.2956	2.2e-12	4.41e-11	QDZ89948.1	LysR family transcriptional regulator
D0436_03810	1.92397	10.1467	72.9912	1.3e-17	5.41e-16	QDZ89661.1	hypothetical protein
D0436_22855	1.93452	0.00759609	5.75315	0.0164592	0.0421826	QDZ93051.1	HupE/UreJ family protein
D0436_22290	2.14777	2.07585	35.9446	2.03e-09	2.49e-08	QDZ92961.1	hypothetical protein
D0436_17110	2.20946	7.70512	116.08	4.57e-27	5.53e-25	QDZ92033.1	hemerythrin
D0436_19085	2.21832	3.32954	82.1348	1.27e-19	6.6e-18	QDZ92388.1	hypothetical protein
D0436_05635	2.22303	4.30627	87.5681	8.14e-21	5.07e-19	QDZ90003.1	sodium-dependent bicarbonate transport family permease
D0436_17935	2.55108	8.47171	141.868	1.04e-32	3.02e-30	QDZ92182.1	cytochrome C biosynthesis protein
D0436_10570	3.62803	0.577226	25.1177	5.39e-07	4.49e-06	QDZ90877.1	hypothetical protein

## Sheet: #40_7.5h-VS-WT_7.5h
GeneID	logFC	logCPM	LR	PValue	FDR	product_accession	name
D0436_16335	3.34019	8.21011	9.77529	0.00176873	0.0148942	QDZ91900.1	30S ribosomal protein S21
D0436_10570	2.80072	0.577226	13.4528	0.00024464	0.00297247	QDZ90877.1	hypothetical protein
D0436_04040	2.41882	0.0902971	6.59135	0.0102475	0.0555276	QDZ89706.1	plasmid-related protein
D0436_02270	1.8642	5.45386	14.2571	0.000159456	0.00213357	QDZ93150.1	sigma-54-dependent Fis family transcriptional regulator
D0436_17350	1.75664	0.596044	5.90916	0.0150624	0.0731649	QDZ92076.1	DUF3302 domain-containing protein
D0436_22385	1.59489	1.03879	9.96707	0.00159365	0.0136572	NA	NA
D0436_11995	1.54013	9.91796	49.6585	1.83e-12	3.43e-10	QDZ91129.1	heat-shock protein
D0436_01730	1.53681	4.23394	13.0082	0.000310127	0.00362674	QDZ89281.1	hypothetical protein
D0436_19085	1.48284	3.32954	33.666	6.54e-09	4.53e-07	QDZ92388.1	hypothetical protein
D0436_04965	1.43048	0.32886	6.12966	0.0132932	0.0669573	QDZ89875.1	iron hydrogenase
D0436_03375	1.42738	4.61954	61.5409	4.34e-15	1.58e-12	QDZ89578.1	MFS transporter
D0436_05005	1.39001	5.9922	66.9892	2.73e-16	1.32e-13	QDZ89883.1	tRNA dihydrouridine(20/20a) synthase DusA
D0436_19500	1.38384	4.2805	35.2579	2.89e-09	2.14e-07	QDZ92466.1	APC family permease
D0436_22380	1.36885	2.67505	19.1918	1.18e-05	0.000242096	QDZ92975.1	AAA family ATPase
D0436_16345	1.3657	8.49702	89.7242	2.74e-21	2.99e-18	QDZ91902.1	DNA primase
D0436_19180	1.34748	7.60278	70.8147	3.92e-17	2.14e-14	QDZ92406.1	co-chaperone GroES
D0436_13000	1.31721	6.9629	78.4568	8.18e-19	7.13e-16	QDZ91297.1	adenine phosphoribosyltransferase
D0436_19480	1.30583	4.76353	29.7993	4.79e-08	2.27e-06	QDZ92462.1	TonB-dependent receptor
D0436_11920	1.28109	5.82316	57.4358	3.49e-14	1.09e-11	QDZ91116.1	hypothetical protein
D0436_06175	1.2584	2.89418	23.4502	1.28e-06	3.63e-05	QDZ90096.1	(Na+)-NQR maturation NqrM
D0436_00460	1.23539	0.802322	7.80972	0.00519659	0.0338827	QDZ89046.1	DUF2188 domain-containing protein
D0436_00705	1.23446	6.71827	41.237	1.35e-10	1.55e-08	QDZ89091.1	sulfate ABC transporter substrate-binding protein
D0436_04740	1.22445	1.78484	11.3454	0.000756363	0.00754979	QDZ89833.1	glycerophosphodiester phosphodiesterase
D0436_19175	1.21364	10.6953	51.3776	7.62e-13	1.66e-10	QDZ92405.1	chaperonin GroEL
D0436_21380	1.18429	0.850802	4.74906	0.0293143	0.117527	QDZ92806.1	glutamate 5-kinase
D0436_22075	1.14454	0.721043	4.81011	0.0282932	0.114698	QDZ92924.1	hypothetical protein
D0436_16010	1.12823	5.87203	8.83643	0.00295277	0.0219795	QDZ91840.1	DUF21 domain-containing protein
D0436_18745	1.11711	3.08359	16.7081	4.36e-05	0.000721813	QDZ92328.1	hypothetical protein
D0436_04970	1.09078	3.70183	23.9499	9.89e-07	2.95e-05	QDZ89876.1	4Fe-4S dicluster domain-containing protein
D0436_17895	1.07913	7.91177	29.9543	4.42e-08	2.2e-06	QDZ92175.1	formate dehydrogenase subunit alpha
D0436_07980	1.07879	7.83142	52.8587	3.58e-13	8.69e-11	QDZ90415.1	YjbH domain-containing protein
D0436_00935	1.07794	4.17038	18.8485	1.42e-05	0.000281878	QDZ89134.1	hypothetical protein
D0436_20785	1.06999	11.1416	12.9113	0.0003266	0.00375892	QDZ92705.1	hypothetical protein
D0436_07985	1.05006	6.1001	61.8564	3.69e-15	1.46e-12	QDZ90416.1	hypothetical protein
D0436_11135	1.04732	1.61117	7.79076	0.0052514	0.034138	QDZ90974.1	hypothetical protein
D0436_19405	1.03835	10.2515	21.6358	3.3e-06	8.31e-05	QDZ92449.1	polysulfide reductase
D0436_07400	1.03461	1.18334	3.87874	0.0489013	0.168489	QDZ90308.1	cytochrome bd-I oxidase subunit CydX
D0436_19525	1.02308	5.87532	36.1278	1.85e-09	1.52e-07	QDZ92471.1	TolC family protein
D0436_20775	1.00608	9.36336	20.5722	5.74e-06	0.00013046	QDZ92703.1	4Fe-4S dicluster domain-containing protein
D0436_22880	-1.00207	4.89554	32.6489	1.1e-08	6.42e-07	QDZ93055.1	hypothetical protein
D0436_08085	-1.00295	5.43498	21.6682	3.24e-06	8.22e-05	QDZ90436.1	TRAP transporter large permease subunit
D0436_21190	-1.01103	3.80769	30.1258	4.05e-08	2.05e-06	QDZ92775.1	HAMP domain-containing protein
D0436_17835	-1.01296	5.16294	32.9855	9.28e-09	5.61e-07	QDZ92163.1	hypothetical protein
D0436_12140	-1.01297	7.08714	48.5205	3.27e-12	5.7e-10	QDZ91157.1	L-serine ammonia-lyase
D0436_16400	-1.01643	5.80162	45.7715	1.33e-11	2.07e-09	QDZ91912.1	polyamine ABC transporter ATP-binding protein
D0436_17695	-1.02315	2.79283	11.6822	0.000630994	0.00644589	QDZ93306.1	HlyD family efflux transporter periplasmic adaptor subunit
D0436_17175	-1.02609	7.101	17.8457	2.4e-05	0.000440921	QDZ92045.1	dicarboxylate/amino acid:cation symporter
D0436_08205	-1.02881	3.08247	18.2575	1.93e-05	0.000365966	QDZ90452.1	protein disulfide oxidoreductase
D0436_22240	-1.03034	1.082	5.88509	0.0152696	0.0740889	QDZ92952.1	hypothetical protein
D0436_09010	-1.03329	4.59687	16.9808	3.78e-05	0.000640886	QDZ90597.1	hypothetical protein
D0436_18200	-1.03491	0.949382	3.9147	0.0478656	0.166009	QDZ92231.1	hypothetical protein
D0436_03740	-1.03889	5.11529	7.66366	0.00563442	0.0358862	QDZ89651.1	(2Fe-2S)-binding protein
D0436_17525	-1.03997	4.04733	13.5756	0.000229146	0.00279981	QDZ92110.1	thiol:disulfide interchange protein
D0436_16815	-1.0401	7.414	25.4847	4.46e-07	1.48e-05	QDZ91984.1	efflux RND transporter periplasmic adaptor subunit
D0436_13940	-1.04513	4.29572	21.0104	4.57e-06	0.000108292	QDZ91468.1	GNAT family N-acetyltransferase
D0436_19155	-1.04855	4.32465	33.2109	8.27e-09	5.15e-07	QDZ92401.1	molecular chaperone DnaJ
D0436_22040	-1.05561	1.84798	8.13071	0.00435218	0.0296628	QDZ92917.1	ferredoxin
D0436_17330	-1.05959	7.29258	16.1738	5.78e-05	0.000911027	QDZ92072.1	sulfate/thiosulfate ABC transporter permease CysT
D0436_00195	-1.06341	6.91168	20.4993	5.97e-06	0.000134507	QDZ88999.1	amidohydrolase
D0436_04285	-1.06536	2.59983	9.39186	0.00217951	0.0174211	QDZ89752.1	hypothetical protein
D0436_21950	-1.07226	0.950585	5.81638	0.0158776	0.0760243	QDZ92901.1	hypothetical protein
D0436_15975	-1.0744	7.71161	15.7002	7.42e-05	0.00113193	QDZ91833.1	3-deoxy-7-phosphoheptulonate synthase
D0436_20605	-1.07746	4.5016	11.0905	0.000867725	0.00841649	QDZ92672.1	LysR family transcriptional regulator
D0436_10345	-1.07826	1.91691	11.8754	0.0005688	0.0059642	QDZ90834.1	hypothetical protein
D0436_09465	-1.08386	4.97547	13.5827	0.000228275	0.00279701	QDZ93206.1	efflux RND transporter periplasmic adaptor subunit
D0436_12805	-1.11388	2.62987	6.93531	0.00845102	0.0477505	QDZ91270.1	class GN sortase
D0436_20200	-1.12711	7.74932	43.4565	4.33e-11	5.91e-09	QDZ92596.1	2-isopropylmalate synthase
D0436_15065	-1.14836	4.03562	18.0735	2.13e-05	0.000397887	QDZ91670.1	DUF3192 domain-containing protein
D0436_17325	-1.15336	10.229	16.3511	5.26e-05	0.000840118	QDZ92071.1	sulfate ABC transporter substrate-binding protein
D0436_10340	-1.15714	1.80742	4.01537	0.0450873	0.15899	QDZ90833.1	DUF1232 domain-containing protein
D0436_01560	-1.16117	9.1945	5.32796	0.0209859	0.0943715	QDZ89250.1	argininosuccinate lyase
D0436_03560	-1.16825	4.64208	12.8817	0.000331808	0.00379836	QDZ89615.1	hypothetical protein
D0436_08990	-1.17149	11.531	32.2372	1.36e-08	7.73e-07	QDZ90593.1	cysteine synthase A
D0436_06005	-1.17634	8.95257	35.9549	2.02e-09	1.6e-07	QDZ90069.1	S46 family peptidase
D0436_18865	-1.17916	6.41944	18.6928	1.54e-05	0.00029904	QDZ92349.1	transposase
D0436_19925	-1.17997	8.94214	24.7134	6.65e-07	2.13e-05	QDZ92547.1	TonB-dependent receptor
D0436_17830	-1.18359	3.75259	28.2338	1.08e-07	4.38e-06	QDZ92162.1	hypothetical protein
D0436_15935	-1.1891	8.38178	45.3199	1.67e-11	2.52e-09	QDZ91828.1	leucyl aminopeptidase
D0436_21725	-1.18935	9.33344	14.074	0.000175757	0.00227873	QDZ92865.1	DUF2061 domain-containing protein
D0436_05860	-1.20591	8.00984	19.9434	7.98e-06	0.000174853	QDZ90042.1	amino acid ABC transporter ATP-binding protein
D0436_01035	-1.21383	4.56627	17.3214	3.16e-05	0.000552896	QDZ89153.1	AbgT family transporter
D0436_03645	-1.22673	3.97017	14.8089	0.000118974	0.00169044	QDZ89632.1	hypothetical protein
D0436_20640	-1.22859	6.72226	33.5698	6.88e-09	4.69e-07	QDZ92679.1	S9 family peptidase
D0436_05010	-1.23323	5.74414	23.9394	9.94e-07	2.95e-05	QDZ89884.1	hypothetical protein
D0436_02215	-1.2368	5.17953	7.95038	0.00480773	0.0321073	QDZ89363.1	sensor histidine kinase
D0436_05780	-1.24586	9.42946	15.9209	6.6e-05	0.0010216	QDZ90027.1	uroporphyrinogen-III C-methyltransferase
D0436_08095	-1.24953	7.51078	33.2319	8.18e-09	5.15e-07	QDZ90438.1	DctP family TRAP transporter solute-binding subunit
D0436_05865	-1.2532	6.82963	31.6707	1.83e-08	1.01e-06	QDZ90043.1	amino acid ABC transporter permease
D0436_06220	-1.25815	4.89707	23.4012	1.31e-06	3.7e-05	QDZ90105.1	hypothetical protein
D0436_16435	-1.25999	2.46712	10.6031	0.00112898	0.0104779	NA	NA
D0436_13465	-1.27298	5.66938	46.7343	8.13e-12	1.36e-09	QDZ91382.1	acetate--CoA ligase
D0436_17930	-1.27656	7.67832	17.324	3.15e-05	0.000552896	QDZ92181.1	organic hydroperoxide resistance protein
D0436_15580	-1.28493	6.12894	41.0001	1.52e-10	1.62e-08	QDZ91769.1	malate synthase A
D0436_02305	-1.28603	7.56656	52.2658	4.85e-13	1.11e-10	QDZ89379.1	nitrogen regulation protein NR(I)
D0436_00920	-1.29044	5.17557	29.703	5.04e-08	2.36e-06	QDZ89131.1	hypothetical protein
D0436_14895	-1.29936	4.99211	14.5405	0.000137177	0.00189957	QDZ91636.1	DUF885 domain-containing protein
D0436_13185	-1.30211	8.2206	19.852	8.37e-06	0.000182498	QDZ91331.1	TonB-dependent receptor
D0436_01875	-1.30215	0.265138	5.22009	0.0223274	0.0984753	QDZ89308.1	type II toxin-antitoxin system Phd/YefM family antitoxin
D0436_02280	-1.31383	7.88872	18.0909	2.11e-05	0.000395975	QDZ89375.1	DNA-binding response regulator
D0436_02045	-1.32342	7.5261	39.2003	3.82e-10	3.63e-08	QDZ89336.1	acetolactate synthase 2 catalytic subunit
D0436_20825	-1.32519	1.98134	16.1698	5.79e-05	0.000911027	QDZ92713.1	hypothetical protein
D0436_02285	-1.35287	11.1102	21.3109	3.91e-06	9.52e-05	QDZ89376.1	hypothetical protein
D0436_22885	-1.36147	2.90338	21.512	3.52e-06	8.67e-05	QDZ93056.1	hypothetical protein
D0436_01555	-1.37124	11.0358	22.5977	2e-06	5.38e-05	QDZ89249.1	argininosuccinate synthase
D0436_01860	-1.37276	1.94321	13.932	0.000189547	0.00241756	QDZ89305.1	GNAT family N-acetyltransferase
D0436_21400	-1.38808	4.95665	23.6627	1.15e-06	3.29e-05	QDZ92810.1	malate synthase
D0436_08770	-1.39213	6.57123	45.0436	1.93e-11	2.8e-09	QDZ90559.1	signal peptidase I
D0436_08805	-1.40875	0.249776	4.69198	0.0303038	0.120387	QDZ90565.1	hypothetical protein
D0436_05365	-1.40888	5.64661	30.4027	3.51e-08	1.8e-06	QDZ93170.1	ammonium transporter
D0436_12935	-1.41632	1.38802	11.9648	0.000542151	0.00572606	NA	NA
D0436_05735	-1.41933	10.335	27.1094	1.92e-07	7.42e-06	QDZ90020.1	assimilatory sulfite reductase (NADPH) flavoprotein subunit
D0436_23375	-1.43016	0.626719	5.11258	0.023753	0.102285	QDZ93370.1	hypothetical protein
D0436_02265	-1.43942	7.90939	41.0124	1.51e-10	1.62e-08	QDZ89373.1	aldehyde dehydrogenase
D0436_01545	-1.4488	8.40554	34.6535	3.94e-09	2.82e-07	QDZ89247.1	acetylglutamate kinase
D0436_19745	-1.44999	6.40842	29.8506	4.67e-08	2.26e-06	QDZ92514.1	type III PLP-dependent enzyme
D0436_08485	-1.4625	2.82053	10.0299	0.00154016	0.0133034	QDZ90506.1	hypothetical protein
D0436_15970	-1.46269	6.67657	59.6684	1.12e-14	3.77e-12	QDZ91832.1	bifunctional chorismate mutase/prephenate dehydrogenase
D0436_05785	-1.46351	8.71012	22.6138	1.98e-06	5.37e-05	QDZ90028.1	sulfate adenylyltransferase subunit 2
D0436_01550	-1.46866	9.73224	42.7106	6.35e-11	8.14e-09	QDZ89248.1	ornithine carbamoyltransferase
D0436_03035	-1.47247	0.240564	5.71293	0.0168404	0.0796499	NA	NA
D0436_04530	-1.48263	8.98822	39.6779	2.99e-10	3.04e-08	QDZ89798.1	iron ABC transporter substrate-binding protein
D0436_01540	-1.48574	10.1822	25.223	5.11e-07	1.67e-05	QDZ89246.1	N-acetyl-gamma-glutamyl-phosphate reductase
D0436_11410	-1.48636	6.06491	75.2212	4.21e-18	3.06e-15	QDZ93228.1	ATP phosphoribosyltransferase
D0436_04455	-1.49753	4.95094	25.1465	5.31e-07	1.73e-05	QDZ89783.1	P-II family nitrogen regulator
D0436_16985	-1.49887	0.286545	5.21479	0.0223956	0.0986762	QDZ92011.1	prepilin-type N-terminal cleavage/methylation domain-containing protein
D0436_20235	-1.52469	8.21701	35.963	2.01e-09	1.6e-07	QDZ92602.1	amino-acid N-acetyltransferase
D0436_11500	-1.52569	7.12173	22.1625	2.51e-06	6.58e-05	QDZ91039.1	DUF1302 domain-containing protein
D0436_05870	-1.52628	8.27233	31.1345	2.41e-08	1.27e-06	QDZ90044.1	basic amino acid ABC transporter substrate-binding protein
D0436_10320	-1.55933	0.966454	7.24308	0.00711749	0.0421255	QDZ90830.1	hypothetical protein
D0436_02225	-1.5639	2.53827	9.88541	0.00166595	0.0141379	QDZ89365.1	peptidase M4
D0436_02560	-1.56437	4.72589	19.0576	1.27e-05	0.00025732	QDZ89425.1	hypothetical protein
D0436_05370	-1.57295	5.54017	36.512	1.52e-09	1.3e-07	QDZ89952.1	P-II family nitrogen regulator
D0436_18660	-1.58199	5.14011	53.9348	2.07e-13	5.65e-11	QDZ92314.1	OXA-48 family class D beta-lactamase
D0436_05795	-1.58975	7.0559	25.5015	4.42e-07	1.48e-05	QDZ90030.1	SLC13 family permease
D0436_14095	-1.59001	9.14737	21.0445	4.49e-06	0.000107018	QDZ91496.1	TonB-dependent receptor
D0436_02220	-1.60265	5.7632	11.4883	0.000700367	0.00705543	QDZ89364.1	DNA-binding response regulator
D0436_15535	-1.61325	6.06327	53.5887	2.47e-13	6.34e-11	QDZ91760.1	4-alpha-glucanotransferase
D0436_08090	-1.61848	4.33435	33.21	8.27e-09	5.15e-07	QDZ90437.1	TRAP transporter small permease
D0436_04070	-1.64215	9.17518	41.0188	1.51e-10	1.62e-08	QDZ89711.1	hypothetical protein
D0436_15525	-1.66123	3.22345	31.455	2.04e-08	1.11e-06	QDZ91759.1	glycogen debranching enzyme GlgX
D0436_02090	-1.66223	4.59103	37.2303	1.05e-09	9.34e-08	QDZ89344.1	cell envelope integrity protein CreD
D0436_17815	-1.66433	3.30231	46.3157	1.01e-11	1.63e-09	QDZ92159.1	hypothetical protein
D0436_21410	-1.68276	4.65547	26.907	2.13e-07	8.08e-06	QDZ93340.1	hypothetical protein
D0436_15570	-1.69026	4.94921	32.9541	9.44e-09	5.61e-07	QDZ91767.1	acyl-CoA thioesterase
D0436_05740	-1.69789	9.65811	28.4791	9.47e-08	3.93e-06	QDZ90021.1	assimilatory sulfite reductase (NADPH) hemoprotein subunit
D0436_04460	-1.71519	6.57728	29.8282	4.72e-08	2.26e-06	QDZ89784.1	ammonium transporter
D0436_09640	-1.7255	-0.081894	4.60262	0.0319231	0.125676	QDZ90708.1	type IV toxin-antitoxin system YeeU family antitoxin
D0436_12820	-1.73162	5.28823	73.755	8.84e-18	5.51e-15	QDZ91273.1	proteobacterial dedicated sortase system response regulator
D0436_04355	-1.76802	6.17073	27.5218	1.55e-07	6.1e-06	QDZ89765.1	TonB-dependent receptor
D0436_00770	-1.76998	2.58574	18.9338	1.35e-05	0.000270798	QDZ89102.1	hypothetical protein
D0436_05745	-1.78859	7.00356	29.9483	4.44e-08	2.2e-06	QDZ90022.1	phosphoadenylyl-sulfate reductase
D0436_05790	-1.79022	9.14035	24.345	8.05e-07	2.49e-05	QDZ90029.1	sulfate adenylyltransferase subunit CysN
D0436_02050	-1.81636	3.15339	31.284	2.23e-08	1.2e-06	QDZ89337.1	acetolactate synthase 2 small subunit
D0436_04075	-1.82182	9.27525	44.7897	2.19e-11	3.09e-09	QDZ89712.1	GTP-binding protein
D0436_04750	-1.88297	5.83961	29.4988	5.6e-08	2.6e-06	QDZ89835.1	azurin
D0436_02230	-1.90933	7.54532	13.0708	0.000299941	0.00353606	QDZ89366.1	diacylglycerol kinase
D0436_02235	-1.91017	6.632	11.0384	0.000892424	0.00859327	QDZ89367.1	DUF1924 domain-containing protein
D0436_08890	-1.93001	1.05008	12.9269	0.000323896	0.00374511	QDZ90578.1	DUF4212 domain-containing protein
D0436_15100	-1.93624	3.55056	25.5774	4.25e-07	1.45e-05	QDZ91677.1	hypothetical protein
D0436_14565	-2.02063	-0.296231	4.15176	0.0415912	0.150557	QDZ93271.1	hypothetical protein
D0436_02240	-2.0412	7.37341	11.931	0.000552069	0.00580418	QDZ89368.1	cytochrome B
D0436_08055	-2.21702	8.32583	28.8692	7.74e-08	3.41e-06	QDZ90430.1	M3 family peptidase
D0436_21265	-2.22469	0.0938187	9.03925	0.00264244	0.0203286	QDZ92787.1	cytochrome o ubiquinol oxidase subunit IV
D0436_12810	-2.31991	5.09008	50.322	1.3e-12	2.59e-10	QDZ91271.1	marine proteobacterial sortase target protein
D0436_15530	-2.43346	4.54707	56.9816	4.4e-14	1.28e-11	QDZ93277.1	1,4-alpha-glucan branching protein GlgB
D0436_21425	-2.48663	1.46072	9.76982	0.00177399	0.0149098	QDZ92814.1	membrane fusion-like protein
D0436_12815	-2.64579	5.05929	64.6032	9.16e-16	4e-13	QDZ91272.1	sortase-associated OmpA-like protein PdsO
D0436_21420	-2.9844	1.51391	9.40074	0.00216898	0.0174211	QDZ92813.1	metal transporter
D0436_21745	-8.05178	1.82774	117.951	1.78e-27	2.58e-24	QDZ92869.1	MerR family transcriptional regulator
D0436_21735	-8.84391	2.28223	171.052	4.36e-39	9.51e-36	QDZ92867.1	cupredoxin domain-containing protein
D0436_21740	-11.6679	5.16117	872.499	9.34e-192	4.07e-188	QDZ92868.1	copper-translocating P-type ATPase
